# Supplementary material for: Protein Lysine Acetylation in Ovarian Granulosa Cells Affects Metabolic Homeostasis and Clinical Presentations of Women With Polycystic Ovary Syndrome
Source: Front Cell Dev Biol. 2020 Sep 11;8:567028. doi: 10.3389/fcell.2020.567028 (PMC7518144; doi:10.3389/fcell.2020.567028)
Supplement: Supplementary file 2 [file Table_1.XLS]

## Sheet: PCOS v sControl
Protein accession	Position	P/C Ratio	Regulated Type	P value	Amino acid	Protein description	Gene name	Localization probability	PEP	Score	Modified sequence	Charge	Mass error [ppm]	MS/MS Count	Subcellular localization	Biological Process	Cellular Component	Molecular Function	KEGG KO No.	KEGG Gene	KEGG pathway	IPR ID	Domain description
O00148	190	1.829	Up	0.023717	K	ATP-dependent RNA helicase DDX39A	DDX39A	1	0.0010596	58.32	NVK(1)HFVLDECDK	3	-0.55894	2	cytoplasm	RNA transport; nucleic acid-templated transcription; biosynthetic process; nuclear export; nuclear transport; cellular metabolic process; protein transport; establishment of localization; DNA-templated transcription, termination; mRNA-containing ribonucleoprotein complex export from nucleus; metabolic process; establishment of localization in cell; nucleic acid transport; nucleobase-containing co…	intracellular organelle; membrane; intracellular organelle part; cytoplasm; nuclear lumen; macromolecular complex; intracellular part; spliceosomal complex; nuclear body; cell; organelle part; membrane-enclosed lumen; organelle; intracellular membrane-bounded organelle; nucleoplasm; nucleus; intracellular organelle lumen; nuclear speck; intracellular; cell part; ribonucleoprotein complex; membran…	nucleoside phosphate binding; ATP-dependent helicase activity; hydrolase activity, acting on acid anhydrides; protein binding; hydrolase activity; ATPase activity; heterocyclic compound binding; organic cyclic compound binding; identical protein binding; pyrophosphatase activity; catalytic activity; ribonucleotide binding; binding; purine ribonucleoside binding; ATP-dependent RNA helicase activit…	K13182			IPR014014; IPR011545; IPR027417; IPR014001; IPR001650;	RNA helicase, DEAD-box type, Q motif; DEAD/DEAH box helicase domain; P-loop containing nucleoside triphosphate hydrolase; Helicase superfamily 1/2, ATP-binding domain; Helicase, C-terminal;
O00264	169	0.663	Down	0.00029703	K	Membrane-associated progesterone receptor component 1	PGRMC1	1	0.000709177	97.635	YHHVGK(1)LLK	2	-0.45777	7	nucleus	leukocyte activation; neutrophil activation involved in immune response; immune effector process; single-organism process; response to stimulus; establishment of localization; single-organism localization; myeloid cell activation involved in immune response; granulocyte activation; cellular process; secretion; single-organism transport; myeloid leukocyte activation; leukocyte mediated immunity; v…	membrane; nuclear outer membrane-endoplasmic reticulum membrane network; endoplasmic reticulum; extracellular region part; cytoplasmic vesicle; organelle membrane; cell periphery; cytoplasm; vesicle; cytoplasmic vesicle part; intrinsic component of membrane; intracellular part; cell; organelle part; extracellular exosome; membrane part; intracellular; cell part; whole membrane; secretory vesicle;…	organic cyclic compound binding; heterocyclic compound binding; heme binding; binding; lipid binding; protein binding; tetrapyrrole binding; steroid binding;	K17278			IPR001199;	Cytochrome b5-like heme/steroid binding domain;
O00299	119	2.163	Up	0.0024005	K	Chloride intracellular channel protein 1	CLIC1	1	5.59e-26	95.205	FSAYIK(1)NSNPALNDNLEK	3	1.1838	8	cytoplasm	single organism signaling; inorganic anion transmembrane transport; regulation of biological quality; blood coagulation; single-organism process; establishment of localization; response to wounding; biological adhesion; single organismal cell-cell adhesion; signal transduction; cell communication; positive regulation of multicellular organismal process; regulation of localization; cell adhesion; …	membrane; cluster of actin-based cell projections; extracellular space; extracellular region part; brush border; organelle membrane; cell periphery; cytoplasm; vesicle; macromolecular complex; intrinsic component of membrane; intracellular part; cell; organelle part; extracellular exosome; nuclear membrane; membrane part; cell part; intracellular; extracellular vesicle; perinuclear region of cyto…	ion transmembrane transporter activity; passive transmembrane transporter activity; anion channel activity; substrate-specific transporter activity; protein binding; chloride channel activity; channel activity; inorganic anion transmembrane transporter activity; substrate-specific transmembrane transporter activity; chloride transmembrane transporter activity; cell adhesion molecule binding; volt…	K05021			IPR010987; IPR004045; IPR012336;	Glutathione S-transferase, C-terminal-like; Glutathione S-transferase, N-terminal; Thioredoxin-like fold;
O14737	20	1.705	Up	0.00162128	K	Programmed cell death protein 5	PDCD5	1	8.27e-17	75.215	LAELQAK(1)HGDPGDAAQQEAK	3	1.24	5	cytoplasm	regulation of cell death; positive regulation of protein targeting to mitochondrion; positive regulation of cellular protein metabolic process; regulation of release of cytochrome c from mitochondria; regulation of protein targeting; regulation of signaling; cellular response to transforming growth factor beta stimulus; regulation of chaperone-mediated protein folding; single-organism process; ce…	intracellular organelle; extracellular region part; vesicle; cytoplasm; intracellular part; cell; cytosol; extracellular region; intracellular membrane-bounded organelle; organelle; extracellular exosome; nucleus; intracellular; cell part; extracellular vesicle; membrane-bounded organelle; extracellular organelle; cytoplasmic part;	DNA binding; ion binding; tubulin binding; protein binding; beta-tubulin binding; molecular function regulator; heparin binding; sulfur compound binding; heterocyclic compound binding; organic cyclic compound binding; acetyltransferase activator activity; carbohydrate derivative binding; cytoskeletal protein binding; enzyme regulator activity; binding; nucleic acid binding; anion binding; glycosa…	K06875
O14980	455	0.571	Down	0.025264	K	Exportin-1	XPO1	1	0.00956112	44.847	DTDSINLYK(1)NMR	2	-0.89035	2	cytoplasm	cellular component biogenesis; RNA transport; regulation of biological quality; ribonucleoprotein complex biogenesis; posttranscriptional regulation of gene expression; nuclear transport; rRNA-containing ribonucleoprotein complex export from nucleus; regulation of cell cycle process; protein transport; multi-organism intracellular transport; regulation of localization; regulation of centrosome du…	membrane; nuclear outer membrane-endoplasmic reticulum membrane network; organelle membrane; cytoplasm; macromolecular complex; intracellular part; nuclear body; cell; organelle part; Cajal body; non-membrane-bounded organelle; chromosomal part; membrane-enclosed lumen; nuclear membrane; nucleoplasm; intracellular organelle lumen; annulate lamellae; membrane part; intracellular; cell part; chromo…	small GTPase binding; RNA binding; nucleocytoplasmic transporter activity; protein transporter activity; substrate-specific transporter activity; protein binding; nuclear export signal receptor activity; heterocyclic compound binding; organic cyclic compound binding; Ras GTPase binding; binding; nucleic acid binding; Ran GTPase binding; protein domain specific binding; GTPase binding; enzyme bind…	K14290	XPO1; exportin-1	hsa05166 HTLV-I infection - Homo sapiens (human); hsa03008 Ribosome biogenesis in eukaryotes - Homo sapiens (human); hsa05169 Epstein-Barr virus infection - Homo sapiens (human); hsa03013 RNA transport - Homo sapiens (human); hsa05164 Influenza A - Homo sapiens (human);	IPR001494; IPR014877; IPR013598; IPR011989; IPR016024;	Importin-beta, N-terminal domain; CRM1 C-terminal domain; Exportin-1/Importin-beta-like; Armadillo-like helical; Armadillo-type fold;
O15145	56	1.801	Up	0.0261	K	Actin-related protein 2/3 complex subunit 3	ARPC3	1	0.00725035	49.934	ANVFFK(1)NYEIK	2	-0.23278	2	cytoplasm	single organism signaling; regulation of actin filament polymerization; Arp2/3 complex-mediated actin nucleation; regulation of biological quality; positive regulation of protein polymerization; cell surface receptor signaling pathway; Fc-gamma receptor signaling pathway; single-organism process; cellular response to growth factor stimulus; regulation of actin filament length; establishment of lo…	membrane; extracellular region part; cell junction; vesicle; cytoplasm; macromolecular complex; supramolecular fiber; growth cone; intracellular part; supramolecular complex; cell; organelle part; non-membrane-bounded organelle; extracellular exosome; cytoskeleton; Arp2/3 protein complex; focal adhesion; cell part; intracellular; lamellipodium; adherens junction; extracellular vesicle; neuron pro…	actin binding; protein binding; cytoskeletal protein binding; structural constituent of cytoskeleton; structural molecule activity; binding;	K05756	ARPC3; actin related protein 2/3 complex, subunit 3	hsa05100 Bacterial invasion of epithelial cells - Homo sapiens (human); hsa05132 Salmonella infection - Homo sapiens (human); hsa04666 Fc gamma R-mediated phagocytosis - Homo sapiens (human); hsa04144 Endocytosis - Homo sapiens (human); hsa05130 Pathogenic Escherichia coli infection - Homo sapiens (human); hsa05131 Shigellosis - Homo sapiens (human); hsa04810 Regulation of actin cytoskeleton - Ho…
O15217	84	3.216	Up	0.00078407	K	Glutathione S-transferase A4	GSTA4	1	0.0120968	63.076	HNLFGK(1)NLK	2	1.4436	3	cytoplasm	sulfur compound metabolic process; cellular response to xenobiotic stimulus; cellular response to stimulus; peptide metabolic process; single-organism biosynthetic process; single-organism cellular process; single-organism process; nitrogen compound metabolic process; biosynthetic process; cellular amide metabolic process; organonitrogen compound biosynthetic process; response to stimulus; organi…	cell part; intracellular; cytoplasm; intracellular part; cell; cytosol; cytoplasmic part;	glutathione transferase activity; identical protein binding; catalytic activity; protein homodimerization activity; binding; protein dimerization activity; transferase activity, transferring alkyl or aryl (other than methyl) groups; protein binding; transferase activity;	K00799	GST; glutathione S-transferase [EC:2.5.1.18]	hsa01524 Platinum drug resistance - Homo sapiens (human); hsa00480 Glutathione metabolism - Homo sapiens (human); hsa05200 Pathways in cancer - Homo sapiens (human); hsa05204 Chemical carcinogenesis - Homo sapiens (human); hsa00980 Metabolism of xenobiotics by cytochrome P450 - Homo sapiens (human); hsa05418 Fluid shear stress and atherosclerosis - Homo sapiens (human); hsa00982 Drug metabolism -…	IPR004046; IPR010987; IPR012336; IPR004045;	Glutathione S-transferase, C-terminal; Glutathione S-transferase, C-terminal-like; Thioredoxin-like fold; Glutathione S-transferase, N-terminal;
O15260	139	1.694	Up	0.0040817	K	Surfeit locus protein 4	SURF4	1	0.00268992	40.941	SEGK(1)SMFAGVPTMR	2	-1.1023	1	plasma membrane	regulation of cellular process; cellular component organization; endomembrane system organization; leukocyte activation; neutrophil activation involved in immune response; immune effector process; Golgi vesicle transport; single-organism process; response to stimulus; establishment of localization; positive regulation of cellular component organization; single-organism localization; myeloid cell …	membrane; nuclear outer membrane-endoplasmic reticulum membrane network; endoplasmic reticulum; cytoplasmic vesicle; organelle membrane; cell periphery; vesicle; cytoplasm; cytoplasmic vesicle part; intrinsic component of membrane; intracellular part; cell; organelle part; lysosomal membrane; membrane part; intracellular; cell part; whole membrane; lysosome; secretory vesicle; Golgi apparatus par…	protein binding; binding;	K20369
O15355	406	1.727	Up	0.0147963	K	Protein phosphatase 1G	PPM1G	1	0.0181942	53.775	AIGDHFYK(1)R	3	0.040648	1	nucleus	regulation of cellular process; negative regulation of cell cycle; cell cycle arrest; cellular protein metabolic process; single-organism cellular process; single-organism process; peptidyl-threonine dephosphorylation; negative regulation of cellular process; negative regulation of biological process; protein dephosphorylation; primary metabolic process; cellular metabolic process; dephosphorylat…	intracellular organelle; membrane; cytoplasm; intracellular organelle part; nuclear lumen; intracellular part; cell; organelle part; organelle; intracellular membrane-bounded organelle; membrane-enclosed lumen; nucleoplasm; nucleus; intracellular organelle lumen; cell part; intracellular; membrane-bounded organelle; organelle lumen; nuclear part;	phosphoric ester hydrolase activity; catalytic activity; binding; protein serine/threonine phosphatase activity; phosphatase activity; ion binding; hydrolase activity, acting on ester bonds; cation binding; metal ion binding; protein binding; hydrolase activity; phosphoprotein phosphatase activity;	K17499			IPR001932;	PPM-type phosphatase domain;
O43795	354	1.803	Up	0.0073184	K	Unconventional myosin-Ib	MYO1B	1	4.74e-05	97.734	DALAK(1)NLYSR	2	-0.29198	5	cytoplasm	cellular component biogenesis; actin filament-based movement; cellular component organization; vesicle-mediated transport; single-organism cellular process; Golgi vesicle transport; actin filament organization; single-organism process; actin filament bundle assembly; establishment of localization; actin filament bundle organization; transport; single-organism organelle organization; actin cytoske…	membrane; extracellular region part; cluster of actin-based cell projections; brush border; cytoplasmic vesicle; organelle membrane; cell periphery; cytoplasm; vesicle; cytoplasmic vesicle part; macromolecular complex; supramolecular fiber; intracellular part; supramolecular complex; actin-based cell projection; cell; organelle part; early endosome; non-membrane-bounded organelle; cytoskeleton; e…	actin filament binding; motor activity; nucleoside phosphate binding; hydrolase activity, acting on acid anhydrides; hydrolase activity; protein binding; ATPase activity; phosphatidylinositol bisphosphate binding; organic cyclic compound binding; heterocyclic compound binding; pyrophosphatase activity; cytoskeletal protein binding; catalytic activity; ribonucleotide binding; phosphatidylinositol-…	K10356			IPR010926; IPR027417; IPR001609;	Class I myosin tail homology domain; P-loop containing nucleoside triphosphate hydrolase; Myosin head, motor domain;
O60313	204	1.539	Up	0.0058447	K	"Dynamin-like 120 kDa protein, mitochondrial"	OPA1	1	0.0117748	47.853	GSESDK(1)HFR	3	0.3662	3	mitochondria	cellular component biogenesis; regulation of cell death; visual perception; negative regulation of release of cytochrome c from mitochondria; cellular component morphogenesis; regulation of response to endoplasmic reticulum stress; regulation of mitochondrion organization; neurological system process; positive regulation of mitochondrial fusion; positive regulation of multicellular organismal pro…	membrane; dendrite; outer membrane; extrinsic component of membrane; organelle membrane; cytoplasmic region; cytoplasm; cell projection cytoplasm; intrinsic component of membrane; intracellular part; mitochondrial membrane part; cell; organelle part; mitochondrial envelope; membrane-enclosed lumen; nucleoplasm; organelle envelope lumen; intracellular organelle lumen; membrane part; intracellular;…	nucleoside phosphate binding; hydrolase activity, acting on acid anhydrides; hydrolase activity; protein binding; heterocyclic compound binding; organic cyclic compound binding; cytoskeletal protein binding; pyrophosphatase activity; ribonucleotide binding; catalytic activity; binding; microtubule binding; purine ribonucleoside binding; GTPase activity; cation binding; anion binding; guanyl nucle…	K17079			IPR030381; IPR001401; IPR027417;	Dynamin-type guanine nucleotide-binding (G) domain; Dynamin, GTPase domain; P-loop containing nucleoside triphosphate hydrolase;
O60488	89	0.55	Down	0.0153418	K	Long-chain-fatty-acid--CoA ligase 4	ACSL4	1	0.000620026	68.515	LFDHAVSK(1)FGK	2	-1.1076	3	endoplasmic reticulum	cofactor biosynthetic process; glycerolipid metabolic process; reproductive process; regulation of organic acid transport; regulation of anion transport; neuron development; cellular developmental process; fatty-acyl-CoA metabolic process; regulation of secretion; neurogenesis; single-organism process; cellular lipid metabolic process; biosynthetic process; cellular metabolic process; thioester b…	membrane; outer membrane; nuclear outer membrane-endoplasmic reticulum membrane network; extracellular region part; endoplasmic reticulum; organelle membrane; vesicle; cytoplasm; neuronal cell body; intrinsic component of membrane; microbody part; intracellular part; cell; organelle part; non-membrane-bounded organelle; peroxisomal membrane; mitochondrial envelope; extracellular exosome; membrane…	ATP binding; nucleoside phosphate binding; long-chain fatty acid-CoA ligase activity; arachidonate-CoA ligase activity; nucleoside binding; ion binding; ligase activity; ligase activity, forming carbon-sulfur bonds; nucleotide binding; organic cyclic compound binding; heterocyclic compound binding; ribonucleoside binding; carbohydrate derivative binding; catalytic activity; ribonucleotide binding…	K01897	ACSL; long-chain acyl-CoA synthetase [EC:6.2.1.3]	hsa00061 Fatty acid biosynthesis - Homo sapiens (human); hsa04920 Adipocytokine signaling pathway - Homo sapiens (human); hsa03320 PPAR signaling pathway - Homo sapiens (human); hsa00071 Fatty acid degradation - Homo sapiens (human); hsa01100 Metabolic pathways - Homo sapiens (human); hsa01212 Fatty acid metabolism - Homo sapiens (human); hsa04146 Peroxisome - Homo sapiens (human);	IPR000873;	AMP-dependent synthetase/ligase;
O60763	586	0.66	Down	0.032863	K	General vesicular transport factor p115	USO1	1	4.94e-06	71.888	LGFISK(1)HELYSR	2	0.89733	5	cytoplasm	cellular component biogenesis; organelle localization; organelle membrane fusion; cellular component organization; vesicle coating; intracellular transport; endomembrane system organization; vesicle targeting, rough ER to cis-Golgi; COPII vesicle coating; single-organism process; Golgi vesicle transport; vesicle fusion with Golgi apparatus; vesicle targeting; membrane docking; protein transport; …	transport vesicle membrane; membrane; endoplasmic reticulum; cytoplasmic vesicle; organelle membrane; vesicle; cytoplasm; cytoplasmic vesicle part; intracellular part; cell; coated vesicle membrane; organelle part; non-membrane-bounded organelle; membrane-enclosed lumen; intracellular organelle lumen; intracellular; cell part; whole membrane; Golgi subcompartment; perinuclear region of cytoplasm;…	organic cyclic compound binding; heterocyclic compound binding; cell adhesion molecule binding; RNA binding; protein transporter activity; binding; cadherin binding; nucleic acid binding; substrate-specific transporter activity; protein binding; transporter activity;				IPR006955; IPR016024; IPR006953;	Uso1/p115-like vesicle tethering protein, C-terminal; Armadillo-type fold; Vesicle tethering protein Uso1/P115-like , head domain;
O75083	95	2.07	Up	0.034385	K	WD repeat-containing protein 1	WDR1	1	5.43e-17	93.348	EHLLK(1)YEYQPFAGK	3	0.13325	5	cytoplasm	morphogenesis of a polarized epithelium; cellular component biogenesis; regulation of biological quality; regulation of gliogenesis; positive regulation of protein complex disassembly; establishment or maintenance of apical/basal cell polarity; cellular component morphogenesis; regulation of actin filament length; neurological system process; actin cytoskeleton organization; regulation of cell sh…	extracellular region part; cell cortex; cell periphery; cell junction; vesicle; cytoplasmic region; cytoplasm; cortical cytoskeleton; macromolecular complex; supramolecular fiber; cortical actin cytoskeleton; intracellular part; supramolecular complex; cell-cell junction; cell; organelle part; non-membrane-bounded organelle; extracellular exosome; cytoskeleton; myelin sheath; intracellular; cell …	actin filament binding; cytoskeletal protein binding; binding; macromolecular complex binding; actin binding; protein binding; protein complex binding;				IPR017986; IPR015943; IPR011045;	WD40-repeat-containing domain; WD40/YVTN repeat-like-containing domain; Nitrous oxide reductase, N-terminal;
O75390	366	1.674	Up	0.003958	K	"Citrate synthase, mitochondrial"	CS	1	0.000140472	63.16	EFALK(1)HLPNDPMFK	3	-0.40294	4	mitochondria	tricarboxylic acid metabolic process; oxidation-reduction process; small molecule metabolic process; tricarboxylic acid cycle; single-organism cellular process; single-organism process; carbohydrate metabolic process; primary metabolic process; cellular respiration; cellular metabolic process; organic substance metabolic process; citrate metabolic process; metabolic process; generation of precurs…	mitochondrial matrix; intracellular organelle; extracellular region part; mitochondrial part; cytoplasm; intracellular organelle part; vesicle; intracellular part; cell; extracellular region; organelle part; mitochondrion; intracellular membrane-bounded organelle; membrane-enclosed lumen; organelle; extracellular exosome; nucleus; intracellular organelle lumen; intracellular; cell part; extracell…	citrate synthase activity; organic cyclic compound binding; heterocyclic compound binding; RNA binding; transferase activity, transferring acyl groups; transferase activity, transferring acyl groups, acyl groups converted into alkyl on transfer; catalytic activity; binding; nucleic acid binding; transferase activity; citrate (Si)-synthase activity;	K01647	CS; citrate synthase [EC:2.3.3.1]	hsa01210 2-Oxocarboxylic acid metabolism - Homo sapiens (human); hsa01100 Metabolic pathways - Homo sapiens (human); hsa00020 Citrate cycle (TCA cycle) - Homo sapiens (human); hsa01230 Biosynthesis of amino acids - Homo sapiens (human); hsa01200 Carbon metabolism - Homo sapiens (human); hsa00630 Glyoxylate and dicarboxylate metabolism - Homo sapiens (human);	IPR016142;	Citrate synthase-like, large alpha subdomain;
O75533	6	1.653	Up	0.0177016	K	Splicing factor 3B subunit 1	SF3B1	1	0.00245504	48.527	IAK(1)THEDIEAQIR	3	-0.46349	1	plasma membrane	cellular component biogenesis; cellular component organization; ribonucleoprotein complex biogenesis; ribonucleoprotein complex assembly; cellular aromatic compound metabolic process; regulation of macromolecule metabolic process; cellular metabolic process; organic substance metabolic process; mRNA splicing, via spliceosome; metabolic process; RNA splicing, via transesterification reactions with…	U2 snRNP; U2-type spliceosomal complex; macromolecular complex; intracellular part; nuclear body; cell; organelle part; membrane-enclosed lumen; catalytic complex; nucleoplasm; intracellular organelle lumen; nuclear speck; cell part; intracellular; U2-type prespliceosome; membrane-bounded organelle; U12-type spliceosomal complex; nucleoplasm part; organelle lumen; intracellular organelle; intrace…	organic cyclic compound binding; heterocyclic compound binding; mRNA binding; RNA binding; binding; nucleic acid binding; protein binding;	K12828	SF3B1; splicing factor 3B subunit 1	hsa03040 Spliceosome - Homo sapiens (human);	IPR011989; IPR015016; IPR016024;	Armadillo-like helical; Splicing factor 3B subunit 1; Armadillo-type fold;
O75533	1025	0.42	Down	0.00058011	K	Splicing factor 3B subunit 1	SF3B1	1	0.0134826	89.296	LTPILK(1)NR	2	-0.0031165	2	plasma membrane	cellular component biogenesis; cellular component organization; ribonucleoprotein complex biogenesis; ribonucleoprotein complex assembly; cellular aromatic compound metabolic process; regulation of macromolecule metabolic process; cellular metabolic process; organic substance metabolic process; mRNA splicing, via spliceosome; metabolic process; RNA splicing, via transesterification reactions with…	U2 snRNP; U2-type spliceosomal complex; macromolecular complex; intracellular part; nuclear body; cell; organelle part; membrane-enclosed lumen; catalytic complex; nucleoplasm; intracellular organelle lumen; nuclear speck; cell part; intracellular; U2-type prespliceosome; membrane-bounded organelle; U12-type spliceosomal complex; nucleoplasm part; organelle lumen; intracellular organelle; intrace…	organic cyclic compound binding; heterocyclic compound binding; mRNA binding; RNA binding; binding; nucleic acid binding; protein binding;	K12828	SF3B1; splicing factor 3B subunit 1	hsa03040 Spliceosome - Homo sapiens (human);	IPR011989; IPR015016; IPR016024;	Armadillo-like helical; Splicing factor 3B subunit 1; Armadillo-type fold;
O75643	1595	4.998	Up	0.00094246	K	U5 small nuclear ribonucleoprotein 200 kDa helicase	SNRNP200	1	8.9705e-05	63.062	FLHCTEK(1)DLIPYLEK	3	-0.60373	2	cytoplasm	cellular component biogenesis; cellular component organization; osteoblast differentiation; single-multicellular organism process; ribonucleoprotein complex biogenesis; ribonucleoprotein complex assembly; cellular aromatic compound metabolic process; mRNA cis splicing, via spliceosome; cellular developmental process; single-organism process; cellular metabolic process; organic substance metabolic…	intracellular organelle; membrane; intracellular organelle part; nuclear lumen; macromolecular complex; intracellular part; spliceosomal complex; cell; organelle part; spliceosomal snRNP complex; membrane-enclosed lumen; organelle; intracellular membrane-bounded organelle; catalytic complex; nucleoplasm; nucleus; intracellular organelle lumen; cell part; intracellular; catalytic step 2 spliceosom…	nucleoside phosphate binding; ATP-dependent helicase activity; hydrolase activity, acting on acid anhydrides; protein binding; hydrolase activity; ATPase activity; heterocyclic compound binding; organic cyclic compound binding; identical protein binding; pyrophosphatase activity; catalytic activity; ribonucleotide binding; binding; purine ribonucleoside binding; ATP-dependent RNA helicase activit…	K12854	SNRNP200; pre-mRNA-splicing helicase BRR2 [EC:3.6.4.13]	hsa03040 Spliceosome - Homo sapiens (human);	IPR011991; IPR011545; IPR004179; IPR014756; IPR027417; IPR014001; IPR001650; IPR000008;	Winged helix-turn-helix DNA-binding domain; DEAD/DEAH box helicase domain; Sec63 domain; Immunoglobulin E-set; P-loop containing nucleoside triphosphate hydrolase; Helicase superfamily 1/2, ATP-binding domain; Helicase, C-terminal; C2 domain;
O75874	236	1.543	Up	0.000115466	K	Isocitrate dehydrogenase [NADP] cytoplasmic	IDH1	1	0.00153133	73.887	QYK(1)SQFEAQK	2	0.44482	5	cytoplasm	pyridine nucleotide metabolic process; leukocyte activation; peptide metabolic process; reproductive process; regulation of lipid metabolic process; cellular metabolic process; metabolic process; generation of precursor metabolites and energy; cellular carbohydrate metabolic process; single organism reproductive process; response to steroid hormone; response to endogenous stimulus; monocarboxylic…	secretory granule lumen; tertiary granule lumen; extracellular region part; cytoplasmic vesicle; cytoplasm; vesicle; cytoplasmic vesicle part; microbody part; intracellular part; cell; ficolin-1-rich granule lumen; organelle part; extracellular exosome; ficolin-1-rich granule; membrane-enclosed lumen; vesicle lumen; intracellular organelle lumen; peroxisomal matrix; intracellular; cell part; micr…	magnesium ion binding; nucleoside phosphate binding; receptor binding; protein dimerization activity; ion binding; isocitrate dehydrogenase activity; protein binding; nucleotide binding; cofactor binding; oxidoreductase activity; organic cyclic compound binding; heterocyclic compound binding; oxidoreductase activity, acting on CH-OH group of donors; oxidoreductase activity, acting on the CH-OH gr…	K00031	IDH1; isocitrate dehydrogenase [EC:1.1.1.42]	hsa01210 2-Oxocarboxylic acid metabolism - Homo sapiens (human); hsa00480 Glutathione metabolism - Homo sapiens (human); hsa01100 Metabolic pathways - Homo sapiens (human); hsa00020 Citrate cycle (TCA cycle) - Homo sapiens (human); hsa01200 Carbon metabolism - Homo sapiens (human); hsa05230 Central carbon metabolism in cancer - Homo sapiens (human); hsa04146 Peroxisome - Homo sapiens (human); hsa…	IPR024084;	Isopropylmalate dehydrogenase-like domain;
O75874	224	4.846	Up	0.000115466	K	Isocitrate dehydrogenase [NADP] cytoplasmic	IDH1	1	1.06e-07	96.745	FK(1)DIFQEIYDK	2	0.2669	4	cytoplasm	pyridine nucleotide metabolic process; leukocyte activation; peptide metabolic process; reproductive process; regulation of lipid metabolic process; cellular metabolic process; metabolic process; generation of precursor metabolites and energy; cellular carbohydrate metabolic process; single organism reproductive process; response to steroid hormone; response to endogenous stimulus; monocarboxylic…	secretory granule lumen; tertiary granule lumen; extracellular region part; cytoplasmic vesicle; cytoplasm; vesicle; cytoplasmic vesicle part; microbody part; intracellular part; cell; ficolin-1-rich granule lumen; organelle part; extracellular exosome; ficolin-1-rich granule; membrane-enclosed lumen; vesicle lumen; intracellular organelle lumen; peroxisomal matrix; intracellular; cell part; micr…	magnesium ion binding; nucleoside phosphate binding; receptor binding; protein dimerization activity; ion binding; isocitrate dehydrogenase activity; protein binding; nucleotide binding; cofactor binding; oxidoreductase activity; organic cyclic compound binding; heterocyclic compound binding; oxidoreductase activity, acting on CH-OH group of donors; oxidoreductase activity, acting on the CH-OH gr…	K00031	IDH1; isocitrate dehydrogenase [EC:1.1.1.42]	hsa01210 2-Oxocarboxylic acid metabolism - Homo sapiens (human); hsa00480 Glutathione metabolism - Homo sapiens (human); hsa01100 Metabolic pathways - Homo sapiens (human); hsa00020 Citrate cycle (TCA cycle) - Homo sapiens (human); hsa01200 Carbon metabolism - Homo sapiens (human); hsa05230 Central carbon metabolism in cancer - Homo sapiens (human); hsa04146 Peroxisome - Homo sapiens (human); hsa…	IPR024084;	Isopropylmalate dehydrogenase-like domain;
O76021	120	1.607	Up	0.0143205	K	Ribosomal L1 domain-containing protein 1	RSL1D1	1	0.022087	63.565	LLNK(1)HGIK	2	0.23101	3	nucleus	regulation of cellular process; cellular component biogenesis; osteoblast differentiation; single-multicellular organism process; regulation of cell death; ribonucleoprotein complex biogenesis; cellular aromatic compound metabolic process; regulation of cell aging; cellular developmental process; regulation of programmed cell death; single-organism process; regulation of response to stress; cellu…	intracellular organelle; membrane; intracellular non-membrane-bounded organelle; intracellular organelle part; nuclear lumen; macromolecular complex; intracellular part; nucleolus; cell; organelle part; non-membrane-bounded organelle; preribosome; membrane-enclosed lumen; intracellular membrane-bounded organelle; organelle; 90S preribosome; nucleus; intracellular organelle lumen; intracellular; c…	organic cyclic compound binding; heterocyclic compound binding; cell adhesion molecule binding; RNA binding; binding; cadherin binding; nucleic acid binding; protein binding;	K14775			IPR023674; IPR016094;	Ribosomal protein L1-like; Ribosomal protein L1, 2-layer alpha/beta-sandwich;
O94979	120	1.591	Up	0.039399	K	Protein transport protein Sec31A	SEC31A	1	8.01e-14	74.789	EVVIAQNDK(1)HTGPVR	3	-0.65533	11	nucleus	single organism signaling; cellular component biogenesis; vesicle coating; vesicle targeting, rough ER to cis-Golgi; COPII vesicle coating; single-organism process; protein transport; endoplasmic reticulum unfolded protein response; establishment of localization; signal transduction; response to topologically incorrect protein; establishment of localization in cell; cell communication; cellular c…	transport vesicle membrane; membrane; nuclear outer membrane-endoplasmic reticulum membrane network; endoplasmic reticulum; organelle membrane; cytoplasmic vesicle; membrane protein complex; vesicle; cytoplasm; cytoplasmic vesicle part; macromolecular complex; intracellular part; vesicle coat; cell; coated vesicle membrane; organelle part; membrane part; intracellular; cell part; whole membrane; …	protein binding; calcium-dependent protein binding; binding;	K14005	SEC31; protein transport protein SEC31	hsa04141 Protein processing in endoplasmic reticulum - Homo sapiens (human);	IPR017986; IPR015943; IPR024298;	WD40-repeat-containing domain; WD40/YVTN repeat-like-containing domain; Ancestral coatomer element 1, Sec16/Sec31;
O95197	998	2.289	Up	0.0062193	K	Reticulon-3	RTN3	1	0.00377466	50.897	YK(1)TQIDHYVGIAR	2	0.33674	1	plasma membrane	cellular component biogenesis; cellular component organization; endomembrane system organization; endoplasmic reticulum tubular network formation; vesicle-mediated transport; endoplasmic reticulum tubular network organization; single-organism cellular process; single-organism process; symbiosis, encompassing mutualism through parasitism; multi-organism cellular process; multi-organism process; es…	membrane; nuclear outer membrane-endoplasmic reticulum membrane network; extracellular space; endoplasmic reticulum; extracellular region part; organelle membrane; cell periphery; cytoplasm; vesicle; intrinsic component of membrane; intracellular part; cell; organelle part; extracellular exosome; membrane part; intracellular; cell part; extracellular vesicle; Golgi apparatus part; membrane-bounde…	protein binding; binding;	K20723	RTN3; reticulon-3	hsa05010 Alzheimer's disease - Homo sapiens (human);	IPR003388;	Reticulon;
O95202	162	2.652	Up	0.0174376	K	"LETM1 and EF-hand domain-containing protein 1, mitochondrial"	LETM1	1	2.53e-24	128.85	VLDELK(1)HYYHGFR	3	0.13562	5	mitochondria	cristae formation; cellular component organization; regulation of biological quality; ion homeostasis; mitochondrial membrane organization; cellular cation homeostasis; inorganic ion homeostasis; single-organism cellular process; cellular homeostasis; single-organism membrane organization; single-organism process; cellular chemical homeostasis; inner mitochondrial membrane organization; homeostat…	intracellular organelle; membrane; mitochondrial part; organelle membrane; organelle envelope; intracellular organelle part; cytoplasm; intrinsic component of membrane; intracellular part; cell; integral component of membrane; organelle part; mitochondrion; mitochondrial envelope; intracellular membrane-bounded organelle; organelle; membrane part; cell part; intracellular; envelope; organelle inn…	ribosome binding; binding; ion binding; macromolecular complex binding; cation binding; metal ion binding; protein binding; calcium ion binding; ribonucleoprotein complex binding;	K17800			IPR033122; IPR011992; IPR002048; IPR011685;	Letm1 ribosome-binding domain; EF-hand domain pair; EF-hand domain; LETM1-like;
O95400	44	2.931	Up	0.0104637	K	CD2 antigen cytoplasmic tail-binding protein 2	CD2BP2	1	1.65e-10	63.606	GK(1)HSLDSDEEEDDDDGGSSK	3	0.75886	3	nucleus	regulation of cellular process; cellular component biogenesis; cellular component organization; ribonucleoprotein complex biogenesis; ribonucleoprotein complex assembly; cellular aromatic compound metabolic process; negative regulation of cellular metabolic process; negative regulation of biological process; negative regulation of cellular process; negative regulation of phosphatase activity; cel…	cytoplasm; macromolecular complex; intracellular part; nuclear body; cell; organelle part; non-membrane-bounded organelle; membrane-enclosed lumen; nucleoplasm; intracellular organelle lumen; nuclear speck; cell part; intracellular; membrane-bounded organelle; nucleoplasm part; organelle lumen; intracellular organelle; intracellular non-membrane-bounded organelle; intracellular organelle part; nu…	protein binding; ribonucleoprotein complex binding; binding; macromolecular complex binding;	K13099			IPR003169;	GYF domain;
O95639	133	1.959	Up	0.0149757	K	Cleavage and polyadenylation specificity factor subunit 4	CPSF4	1	0.00262978	59.931	GFCK(1)HGPLCR	3	-1.4131	3	extracellular	RNA transport; regulation of biological quality; nucleic acid-templated transcription; biosynthetic process; nuclear export; nuclear transport; multi-organism cellular process; modification of morphology or physiology of other organism; cellular metabolic process; protein transport; modulation by symbiont of host cellular process; establishment of localization; DNA-templated transcription, termin…	intracellular organelle; mRNA cleavage and polyadenylation specificity factor complex; intracellular organelle part; nuclear lumen; macromolecular complex; intracellular part; cell; organelle part; mRNA cleavage factor complex; membrane-enclosed lumen; intracellular membrane-bounded organelle; organelle; nucleoplasm; nucleus; intracellular organelle lumen; intracellular; cell part; membrane-bound…	RNA binding; ion binding; endoribonuclease activity; protein binding; hydrolase activity; zinc ion binding; heterocyclic compound binding; organic cyclic compound binding; transition metal ion binding; catalytic activity; binding; nucleic acid binding; nuclease activity; hydrolase activity, acting on ester bonds; metal ion binding; cation binding; endonuclease activity; ribonuclease activity;	K14404	CPSF4; cleavage and polyadenylation specificity factor subunit 4	hsa03015 mRNA surveillance pathway - Homo sapiens (human); hsa05164 Influenza A - Homo sapiens (human);	IPR000571; IPR001878;	Zinc finger, CCCH-type; Zinc finger, CCHC-type;
O95671	41	0.593	Down	0.00138189	K	N-acetylserotonin O-methyltransferase-like protein	ASMTL	1	0.0171571	58.246	FEVVPSK(1)FK	2	1.377	2	mitochondria	metabolic process; methylation;	cell part; intracellular; cytoplasm; intracellular part; cytosol; cell; cytoplasmic part;	pyrophosphatase activity; methyltransferase activity; catalytic activity; binding; nucleoside-triphosphate diphosphatase activity; transferase activity, transferring one-carbon groups; hydrolase activity, acting on acid anhydrides; O-methyltransferase activity; protein binding; hydrolase activity; hydrolase activity, acting on acid anhydrides, in phosphorus-containing anhydrides; transferase acti…				IPR011991; IPR029063; IPR031725; IPR001077;	Winged helix-turn-helix DNA-binding domain; S-adenosyl-L-methionine-dependent methyltransferase; Acetylserotonin O-methyltransferase, dimerisation domain; O-methyltransferase, family 2;
P00167	33	3.512	Up	0.00030276	K	Cytochrome b5	CYB5A	1	6.19e-10	78.244	STWLILHHK(1)VYDLTK	3	0.53456	3	cytoplasm	ion transmembrane transport; single-organism process; response to stimulus; cellular metabolic process; establishment of localization; organic substance metabolic process; metabolic process; vitamin metabolic process; single-organism localization; cation transport; monosaccharide metabolic process; response to cadmium ion; hydrogen ion transmembrane transport; response to inorganic substance; cel…	membrane; nuclear outer membrane-endoplasmic reticulum membrane network; extracellular region part; outer membrane; endoplasmic reticulum; organelle membrane; vesicle; cytoplasm; intrinsic component of membrane; intracellular part; cell; organelle part; extracellular exosome; mitochondrial envelope; membrane part; intracellular; cell part; whole membrane; extracellular vesicle; organelle outer me…	ion transmembrane transporter activity; ion binding; substrate-specific transporter activity; protein binding; monovalent inorganic cation transmembrane transporter activity; oxidoreductase activity, acting on a heme group of donors, oxygen as acceptor; oxidoreductase activity, acting on a heme group of donors; heme-copper terminal oxidase activity; hydrogen ion transmembrane transporter activity…				IPR001199;	Cytochrome b5-like heme/steroid binding domain;
P00367	84	4.105	Up	0.0053392	K	"Glutamate dehydrogenase 1, mitochondrial"	GLUD1	1	0.000729698	58.885	GASIVEDK(1)LVEDLR	2	-0.1604	2	mitochondria	alpha-amino acid catabolic process; regulation of biological quality; organic acid biosynthetic process; brain development; regulation of insulin secretion; regulation of signaling; regulation of secretion; single-organism process; biosynthetic process; positive regulation of peptide secretion; cellular metabolic process; glutamine family amino acid biosynthetic process; neural nucleus developmen…	mitochondrial matrix; intracellular organelle; mitochondrial part; cytoplasm; intracellular organelle part; intracellular part; cell; mitochondrion; organelle part; membrane-enclosed lumen; organelle; intracellular membrane-bounded organelle; intracellular organelle lumen; cell part; intracellular; membrane-bounded organelle; cytoplasmic part; organelle lumen;	amino acid binding; nucleoside phosphate binding; protein binding; NAD+ binding; leucine binding; organic cyclic compound binding; heterocyclic compound binding; identical protein binding; carboxylic acid binding; catalytic activity; ribonucleotide binding; binding; purine ribonucleoside binding; ADP binding; cation binding; glutamate dehydrogenase [NAD(P)+] activity; anion binding; adenyl ribonu…	K00261	GLUD1_2; glutamate dehydrogenase (NAD(P)+) [EC:1.4.1.3]	hsa00220 Arginine biosynthesis - Homo sapiens (human); hsa01100 Metabolic pathways - Homo sapiens (human); hsa00910 Nitrogen metabolism - Homo sapiens (human); hsa04964 Proximal tubule bicarbonate reclamation - Homo sapiens (human); hsa00471 D-Glutamine and D-glutamate metabolism - Homo sapiens (human); hsa00250 Alanine, aspartate and glutamate metabolism - Homo sapiens (human); hsa01200 Carbon m…	IPR006096; IPR016040; IPR033922; IPR006097;	Glutamate/phenylalanine/leucine/valine dehydrogenase, C-terminal; NAD(P)-binding domain; NAD(P) binding domain of glutamate dehydrogenase; Glutamate/phenylalanine/leucine/valine dehydrogenase, dimerisation domain;
P00367	457	1.513	Up	0.0182589	K	"Glutamate dehydrogenase 1, mitochondrial"	GLUD1	1	0.0221481	96.492	LTFK(1)YER	2	-0.5982	1	mitochondria	alpha-amino acid catabolic process; regulation of biological quality; organic acid biosynthetic process; brain development; regulation of insulin secretion; regulation of signaling; regulation of secretion; single-organism process; biosynthetic process; positive regulation of peptide secretion; cellular metabolic process; glutamine family amino acid biosynthetic process; neural nucleus developmen…	mitochondrial matrix; intracellular organelle; mitochondrial part; cytoplasm; intracellular organelle part; intracellular part; cell; mitochondrion; organelle part; membrane-enclosed lumen; organelle; intracellular membrane-bounded organelle; intracellular organelle lumen; cell part; intracellular; membrane-bounded organelle; cytoplasmic part; organelle lumen;	amino acid binding; nucleoside phosphate binding; protein binding; NAD+ binding; leucine binding; organic cyclic compound binding; heterocyclic compound binding; identical protein binding; carboxylic acid binding; catalytic activity; ribonucleotide binding; binding; purine ribonucleoside binding; ADP binding; cation binding; glutamate dehydrogenase [NAD(P)+] activity; anion binding; adenyl ribonu…	K00261	GLUD1_2; glutamate dehydrogenase (NAD(P)+) [EC:1.4.1.3]	hsa00220 Arginine biosynthesis - Homo sapiens (human); hsa01100 Metabolic pathways - Homo sapiens (human); hsa00910 Nitrogen metabolism - Homo sapiens (human); hsa04964 Proximal tubule bicarbonate reclamation - Homo sapiens (human); hsa00471 D-Glutamine and D-glutamate metabolism - Homo sapiens (human); hsa00250 Alanine, aspartate and glutamate metabolism - Homo sapiens (human); hsa01200 Carbon m…	IPR006096; IPR016040; IPR033922; IPR006097;	Glutamate/phenylalanine/leucine/valine dehydrogenase, C-terminal; NAD(P)-binding domain; NAD(P) binding domain of glutamate dehydrogenase; Glutamate/phenylalanine/leucine/valine dehydrogenase, dimerisation domain;
P00505	159	22.231	Up	0.00074029	K	"Aspartate aminotransferase, mitochondrial"	GOT2	1	7.53e-08	67.646	DVFLPK(1)PTWGNHTPIFR	3	-0.028502	3	mitochondria	glutamate catabolic process to aspartate; alpha-amino acid catabolic process; hexose biosynthetic process; 4-hydroxyproline catabolic process; organic acid biosynthetic process; single-organism process; biosynthetic process; cellular metabolic process; establishment of localization; glucose metabolic process; metabolic process; gluconeogenesis; cellular amino acid metabolic process; cellular keto…	membrane; extracellular region part; organelle membrane; cell periphery; cytoplasm; vesicle; neuronal cell body; macromolecular complex; intracellular part; cell; organelle part; membrane-enclosed lumen; mitochondrial envelope; extracellular exosome; intracellular organelle lumen; intracellular; cell part; myelin sheath; organelle inner membrane; extracellular vesicle; membrane-bounded organelle;…	RNA binding; transferase activity, transferring nitrogenous groups; amino acid binding; protein dimerization activity; ion binding; organic acid binding; protein binding; cofactor binding; pyridoxal phosphate binding; heterocyclic compound binding; organic cyclic compound binding; identical protein binding; carboxylic acid binding; kynurenine-oxoglutarate transaminase activity; L-aspartate:2-oxog…	K14455	GOT2; aspartate aminotransferase, mitochondrial [EC:2.6.1.1]	hsa01210 2-Oxocarboxylic acid metabolism - Homo sapiens (human); hsa01100 Metabolic pathways - Homo sapiens (human); hsa00270 Cysteine and methionine metabolism - Homo sapiens (human); hsa01200 Carbon metabolism - Homo sapiens (human); hsa00330 Arginine and proline metabolism - Homo sapiens (human); hsa00220 Arginine biosynthesis - Homo sapiens (human); hsa04975 Fat digestion and absorption - Hom…	IPR004839; IPR015424; IPR015421;	Aminotransferase, class I/classII; Pyridoxal phosphate-dependent transferase; Pyridoxal phosphate-dependent transferase, major region, subdomain 1;
P00505	309	4.701	Up	0.0016772	K	"Aspartate aminotransferase, mitochondrial"	GOT2	1	9.2e-13	113.99	RVESQLK(1)ILIR	3	-0.058129	3	mitochondria	glutamate catabolic process to aspartate; alpha-amino acid catabolic process; hexose biosynthetic process; 4-hydroxyproline catabolic process; organic acid biosynthetic process; single-organism process; biosynthetic process; cellular metabolic process; establishment of localization; glucose metabolic process; metabolic process; gluconeogenesis; cellular amino acid metabolic process; cellular keto…	membrane; extracellular region part; organelle membrane; cell periphery; cytoplasm; vesicle; neuronal cell body; macromolecular complex; intracellular part; cell; organelle part; membrane-enclosed lumen; mitochondrial envelope; extracellular exosome; intracellular organelle lumen; intracellular; cell part; myelin sheath; organelle inner membrane; extracellular vesicle; membrane-bounded organelle;…	RNA binding; transferase activity, transferring nitrogenous groups; amino acid binding; protein dimerization activity; ion binding; organic acid binding; protein binding; cofactor binding; pyridoxal phosphate binding; heterocyclic compound binding; organic cyclic compound binding; identical protein binding; carboxylic acid binding; kynurenine-oxoglutarate transaminase activity; L-aspartate:2-oxog…	K14455	GOT2; aspartate aminotransferase, mitochondrial [EC:2.6.1.1]	hsa01210 2-Oxocarboxylic acid metabolism - Homo sapiens (human); hsa01100 Metabolic pathways - Homo sapiens (human); hsa00270 Cysteine and methionine metabolism - Homo sapiens (human); hsa01200 Carbon metabolism - Homo sapiens (human); hsa00330 Arginine and proline metabolism - Homo sapiens (human); hsa00220 Arginine biosynthesis - Homo sapiens (human); hsa04975 Fat digestion and absorption - Hom…	IPR004839; IPR015424; IPR015421;	Aminotransferase, class I/classII; Pyridoxal phosphate-dependent transferase; Pyridoxal phosphate-dependent transferase, major region, subdomain 1;
P00558	30	0.57	Down	5.69e-05	K	Phosphoglycerate kinase 1	PGK1	1	1.1e-32	109.35	VDFNVPMK(1)NNQITNNQR	3	0.11213	7	cytoplasm	monosaccharide catabolic process; ATP generation from ADP; nucleoside metabolic process; purine nucleoside metabolic process; nucleoside diphosphate phosphorylation; ADP metabolic process; pyridine nucleotide metabolic process; hexose biosynthetic process; glycolytic process; purine ribonucleoside monophosphate metabolic process; cellular developmental process; nucleotide metabolic process; singl…	membrane; extracellular region part; membrane microdomain; vesicle; cytoplasm; intracellular part; cell; cytosol; extracellular region; organelle; extracellular exosome; membrane part; intracellular; cell part; whole membrane; membrane region; extracellular vesicle; membrane raft; membrane-bounded organelle; extracellular organelle; cytoplasmic part;	ATP binding; nucleoside phosphate binding; nucleoside binding; ion binding; protein binding; nucleotide binding; phosphotransferase activity, carboxyl group as acceptor; organic cyclic compound binding; heterocyclic compound binding; ribonucleoside binding; carbohydrate derivative binding; kinase activity; catalytic activity; ribonucleotide binding; binding; phosphoglycerate kinase activity; puri…	K00927	PGK; phosphoglycerate kinase [EC:2.7.2.3]	hsa04066 HIF-1 signaling pathway - Homo sapiens (human); hsa01100 Metabolic pathways - Homo sapiens (human); hsa00010 Glycolysis / Gluconeogenesis - Homo sapiens (human); hsa01230 Biosynthesis of amino acids - Homo sapiens (human); hsa01200 Carbon metabolism - Homo sapiens (human);	IPR015824; IPR015901;	Phosphoglycerate kinase, N-terminal; Phosphoglycerate kinase, C-terminal;
P00918	171	1.911	Up	0.0037187	K	Carbonic anhydrase 2	CA2	1	0.0091822	45.28	GK(1)SADFTNFDPR	2	1.4585	2	cytoplasm	single organism signaling; regulation of biological quality; cellular response to angiotensin; regulation of cellular pH; cellular monovalent inorganic cation homeostasis; regulation of cellular pH reduction; cellular metabolic process; regulation of synaptic transmission, GABAergic; metabolic process; positive regulation of multicellular organismal process; regulation of localization; response t…	basolateral plasma membrane; membrane; extracellular space; extracellular region part; cell periphery; vesicle; cytoplasm; intracellular part; actin-based cell projection; cell; extracellular exosome; plasma membrane region; myelin sheath; cell part; membrane part; intracellular; extracellular vesicle; neuron projection; membrane-bounded organelle; neuron part; apical part of cell; cell projectio…	carboxylic ester hydrolase activity; ion binding; lyase activity; protein binding; hydrolase activity; hydro-lyase activity; zinc ion binding; carbonate dehydratase activity; carbon-oxygen lyase activity; arylesterase activity; transition metal ion binding; catalytic activity; binding; hydrolase activity, acting on ester bonds; metal ion binding; cation binding;	K18245	CA2; carbonic anhydrase 2 [EC:4.2.1.1]	hsa04966 Collecting duct acid secretion - Homo sapiens (human); hsa04976 Bile secretion - Homo sapiens (human); hsa04972 Pancreatic secretion - Homo sapiens (human); hsa00910 Nitrogen metabolism - Homo sapiens (human); hsa04964 Proximal tubule bicarbonate reclamation - Homo sapiens (human); hsa04971 Gastric acid secretion - Homo sapiens (human);	IPR001148;	Alpha carbonic anhydrase;
P01009	411	1.508	Up	0.00197761	K	Alpha-1-antitrypsin	SERPINA1	1	1.37e-16	92.939	SPLFMGK(1)VVNPTQK	2	-0.50737	3	extracellular	cellular component biogenesis; vesicle coating; vesicle targeting, rough ER to cis-Golgi; blood coagulation; regulation of biological quality; leukocyte activation; COPII vesicle coating; single-organism process; establishment of localization; response to wounding; negative regulation of peptidase activity; establishment of localization in cell; cellular component assembly; macromolecular complex…	secretory granule lumen; membrane; extracellular space; extracellular region part; endoplasmic reticulum; cytoplasmic vesicle; organelle membrane; vesicle; cytoplasm; cytoplasmic vesicle part; intracellular part; cell; ficolin-1-rich granule lumen; organelle part; extracellular exosome; ficolin-1-rich granule; membrane-enclosed lumen; vesicle lumen; intracellular organelle lumen; cell part; intra…	peptidase regulator activity; protein binding; enzyme inhibitor activity; molecular function regulator; endopeptidase inhibitor activity; protease binding; serine-type endopeptidase inhibitor activity; carbohydrate derivative binding; identical protein binding; enzyme regulator activity; binding; peptidase inhibitor activity; endopeptidase regulator activity; glycoprotein binding; enzyme binding;	K03984	SERPINA1; alpha-1-antitrypsin	hsa04610 Complement and coagulation cascades - Homo sapiens (human);	IPR023796;	Serpin domain;
P01009	153	1.757	Up	0.00101644	K	Alpha-1-antitrypsin	SERPINA1	1	0.000356734	72.2	LVDK(1)FLEDVK	2	0.6718	6	extracellular	cellular component biogenesis; vesicle coating; vesicle targeting, rough ER to cis-Golgi; blood coagulation; regulation of biological quality; leukocyte activation; COPII vesicle coating; single-organism process; establishment of localization; response to wounding; negative regulation of peptidase activity; establishment of localization in cell; cellular component assembly; macromolecular complex…	secretory granule lumen; membrane; extracellular space; extracellular region part; endoplasmic reticulum; cytoplasmic vesicle; organelle membrane; vesicle; cytoplasm; cytoplasmic vesicle part; intracellular part; cell; ficolin-1-rich granule lumen; organelle part; extracellular exosome; ficolin-1-rich granule; membrane-enclosed lumen; vesicle lumen; intracellular organelle lumen; cell part; intra…	peptidase regulator activity; protein binding; enzyme inhibitor activity; molecular function regulator; endopeptidase inhibitor activity; protease binding; serine-type endopeptidase inhibitor activity; carbohydrate derivative binding; identical protein binding; enzyme regulator activity; binding; peptidase inhibitor activity; endopeptidase regulator activity; glycoprotein binding; enzyme binding;	K03984	SERPINA1; alpha-1-antitrypsin	hsa04610 Complement and coagulation cascades - Homo sapiens (human);	IPR023796;	Serpin domain;
P01024	1381	3.029	Up	2.6e-06	K	Complement C3	C3	1	0.000761996	46.249	RPQDAK(1)NTMILEICTR	3	-1.7209	2	endoplasmic reticulum	single organism signaling; regulation of vesicle-mediated transport; regulation of biological quality; immunoglobulin mediated immune response; leukocyte activation; positive regulation of cellular protein metabolic process; positive regulation of adaptive immune response based on somatic recombination of immune receptors built from immunoglobulin superfamily domains; positive regulation of prote…	membrane; secretory granule lumen; extracellular space; extracellular region part; cytoplasmic vesicle; cell periphery; vesicle; cytoplasm; cytoplasmic vesicle part; intracellular part; azurophil granule lumen; cell; organelle part; vacuolar lumen; extracellular exosome; membrane-enclosed lumen; vesicle lumen; intracellular organelle lumen; intracellular; cell part; lysosome; secretory vesicle; e…	peptidase activity; receptor binding; serine-type peptidase activity; peptidase regulator activity; hydrolase activity; protein binding; enzyme inhibitor activity; molecular function regulator; endopeptidase inhibitor activity; C5L2 anaphylatoxin chemotactic receptor binding; C5a anaphylatoxin chemotactic receptor binding; endopeptidase activity; serine-type endopeptidase activity; enzyme regulat…	K03990	C3; complement component 3	hsa05142 Chagas disease (American trypanosomiasis) - Homo sapiens (human); hsa05322 Systemic lupus erythematosus - Homo sapiens (human); hsa05152 Tuberculosis - Homo sapiens (human); hsa05150 Staphylococcus aureus infection - Homo sapiens (human); hsa05168 Herpes simplex infection - Homo sapiens (human); hsa05140 Leishmaniasis - Homo sapiens (human); hsa05203 Viral carcinogenesis - Homo sapiens (…	IPR008993; IPR001599; IPR011626; IPR000020; IPR002890; IPR011625; IPR009048; IPR001134; IPR001840; IPR018933; IPR008930; IPR019565; IPR018081;	Tissue inhibitor of metalloproteinases-like, OB-fold; Alpha-2-macroglobulin; Alpha-macroglobulin complement component; Anaphylatoxin/fibulin; Alpha-2-macroglobulin, N-terminal; Alpha-2-macroglobulin, N-terminal 2; Alpha-macroglobulin, receptor-binding; Netrin domain; Anaphylatoxin, complement system domain; Netrin module, non-TIMP type; Terpenoid cyclases/protein prenyltransferase alpha-alpha tor…
P01100	128	2.761	Up	0.0129195	K	Proto-oncogene c-Fos	FOS	1	2.12e-05	68.277	GK(1)VEQLSPEEEEK	2	0.8128	1	nucleus	single organism signaling; cell surface receptor signaling pathway; reproductive process; nucleic acid-templated transcription; positive regulation of biosynthetic process; response to organophosphorus; cellular metabolic process; neurological system process; response to biotic stimulus; behavior; response to mineralocorticoid; response to external stimulus; metabolic process; transmembrane recep…	intracellular organelle; membrane; cell projection; endoplasmic reticulum; intracellular organelle part; cytoplasm; macromolecular complex; nuclear lumen; endomembrane system; intracellular part; cytosol; transcription factor complex; cell; organelle part; membrane-enclosed lumen; intracellular membrane-bounded organelle; organelle; nucleus; nucleoplasm; intracellular organelle lumen; intracellul…	RNA polymerase II transcription factor activity, sequence-specific DNA binding; transcriptional activator activity, RNA polymerase II core promoter proximal region sequence-specific binding; double-stranded DNA binding; protein dimerization activity; protein binding; chromatin binding; core promoter proximal region sequence-specific DNA binding; transcription factor activity, sequence-specific DN…	K04379	FOS; proto-oncogene protein c-fos	hsa05323 Rheumatoid arthritis - Homo sapiens (human); hsa04662 B cell receptor signaling pathway - Homo sapiens (human); hsa05166 HTLV-I infection - Homo sapiens (human); hsa05200 Pathways in cancer - Homo sapiens (human); hsa04380 Osteoclast differentiation - Homo sapiens (human); hsa04659 Th17 cell differentiation - Homo sapiens (human); hsa05224 Breast cancer - Homo sapiens (human); hsa04917 P…	IPR004827;	Basic-leucine zipper domain;
P01857	101	1.578	Up	2.99e-06	K	Ig gamma-1 chain C region	IGHG1	1	0.000585771	110.53	KVEPK(1)SCDK	2	-0.62097	7	extracellular	single organism signaling; regulation of leukocyte activation; immunoglobulin mediated immune response; cell surface receptor signaling pathway; Fc-gamma receptor signaling pathway; defense response to other organism; single-organism process; regulation of lymphocyte activation; response to biotic stimulus; establishment of localization; phagocytosis; complement activation; response to external s…	membrane; extracellular space; extracellular region part; external side of plasma membrane; cell periphery; immunoglobulin complex, circulating; vesicle; immunoglobulin complex; macromolecular complex; cell; extracellular region; plasma membrane; extracellular exosome; organelle; blood microparticle; plasma membrane part; cell part; membrane part; extracellular vesicle; cell surface; membrane-bou…	serine-type endopeptidase activity; endopeptidase activity; peptidase activity; receptor binding; catalytic activity; serine hydrolase activity; binding; serine-type peptidase activity; peptidase activity, acting on L-amino acid peptides; immunoglobulin receptor binding; hydrolase activity; protein binding; antigen binding;				IPR007110; IPR013783; IPR003597;	Immunoglobulin-like domain; Immunoglobulin-like fold; Immunoglobulin C1-set;
P02671	238	2.376	Up	9.33e-07	K	Fibrinogen alpha chain	FGA	0.99925	0.000187119	41.513	MK(0.001)PVPDLVPGNFK(0.999)SQLQK	3	0.44537	1	extracellular	cellular component biogenesis; single organism signaling; regulation of cell death; blood coagulation, common pathway; defense response to other organism; positive regulation of peptide secretion; regulation of defense response; induction of bacterial agglutination; cellular metabolic process; response to biotic stimulus; fibrinolysis; metabolic process; macromolecular complex assembly; cell-matr…	secretory granule lumen; membrane; extracellular space; extracellular region part; cell cortex; external side of plasma membrane; cytoplasmic vesicle; cell periphery; vesicle; cytoplasm; cytoplasmic region; cytoplasmic vesicle part; macromolecular complex; intracellular part; cell; organelle part; membrane-enclosed lumen; extracellular exosome; vesicle lumen; intracellular organelle lumen; cell p…	protein binding, bridging; receptor binding; binding; ion binding; cation binding; metal ion binding; protein binding; binding, bridging; structural molecule activity;	K03903	FGA; fibrinogen alpha chain	hsa04611 Platelet activation - Homo sapiens (human); hsa04610 Complement and coagulation cascades - Homo sapiens (human);	IPR002181; IPR012290; IPR021996; IPR014716; IPR014715;	Fibrinogen, alpha/beta/gamma chain, C-terminal globular domain; Fibrinogen, alpha/beta/gamma chain, coiled coil domain; Fibrinogen alpha C domain; Fibrinogen, alpha/beta/gamma chain, C-terminal globular, subdomain 1; Fibrinogen, alpha/beta/gamma chain, C-terminal globular, subdomain 2;
P02671	97	2.469	Up	9.33e-07	K	Fibrinogen alpha chain	FGA	1	1.02e-09	105.46	NSLFEYQK(1)NNK	2	0.29526	2	extracellular	cellular component biogenesis; single organism signaling; regulation of cell death; blood coagulation, common pathway; defense response to other organism; positive regulation of peptide secretion; regulation of defense response; induction of bacterial agglutination; cellular metabolic process; response to biotic stimulus; fibrinolysis; metabolic process; macromolecular complex assembly; cell-matr…	secretory granule lumen; membrane; extracellular space; extracellular region part; cell cortex; external side of plasma membrane; cytoplasmic vesicle; cell periphery; vesicle; cytoplasm; cytoplasmic region; cytoplasmic vesicle part; macromolecular complex; intracellular part; cell; organelle part; membrane-enclosed lumen; extracellular exosome; vesicle lumen; intracellular organelle lumen; cell p…	protein binding, bridging; receptor binding; binding; ion binding; cation binding; metal ion binding; protein binding; binding, bridging; structural molecule activity;	K03903	FGA; fibrinogen alpha chain	hsa04611 Platelet activation - Homo sapiens (human); hsa04610 Complement and coagulation cascades - Homo sapiens (human);	IPR002181; IPR012290; IPR021996; IPR014716; IPR014715;	Fibrinogen, alpha/beta/gamma chain, C-terminal globular domain; Fibrinogen, alpha/beta/gamma chain, coiled coil domain; Fibrinogen alpha C domain; Fibrinogen, alpha/beta/gamma chain, C-terminal globular, subdomain 1; Fibrinogen, alpha/beta/gamma chain, C-terminal globular, subdomain 2;
P02671	89	2.001	Up	9.33e-07	K	Fibrinogen alpha chain	FGA	1	0.0050674	62.466	LK(1)NSLFEYQK	2	0.077436	4	extracellular	cellular component biogenesis; single organism signaling; regulation of cell death; blood coagulation, common pathway; defense response to other organism; positive regulation of peptide secretion; regulation of defense response; induction of bacterial agglutination; cellular metabolic process; response to biotic stimulus; fibrinolysis; metabolic process; macromolecular complex assembly; cell-matr…	secretory granule lumen; membrane; extracellular space; extracellular region part; cell cortex; external side of plasma membrane; cytoplasmic vesicle; cell periphery; vesicle; cytoplasm; cytoplasmic region; cytoplasmic vesicle part; macromolecular complex; intracellular part; cell; organelle part; membrane-enclosed lumen; extracellular exosome; vesicle lumen; intracellular organelle lumen; cell p…	protein binding, bridging; receptor binding; binding; ion binding; cation binding; metal ion binding; protein binding; binding, bridging; structural molecule activity;	K03903	FGA; fibrinogen alpha chain	hsa04611 Platelet activation - Homo sapiens (human); hsa04610 Complement and coagulation cascades - Homo sapiens (human);	IPR002181; IPR012290; IPR021996; IPR014716; IPR014715;	Fibrinogen, alpha/beta/gamma chain, C-terminal globular domain; Fibrinogen, alpha/beta/gamma chain, coiled coil domain; Fibrinogen alpha C domain; Fibrinogen, alpha/beta/gamma chain, C-terminal globular, subdomain 1; Fibrinogen, alpha/beta/gamma chain, C-terminal globular, subdomain 2;
P02787	252	0.298	Down	0.00034159	K	Serotransferrin	TF	0.79891	4.12e-13	51.876	K(0.799)PVDEYK(0.201)DCHLAQVPSHTVVAR	4	0.59741	1	extracellular	regulation of vesicle-mediated transport; regulation of biological quality; single-organism process; multicellular organismal homeostasis; protein transport; iron ion import into cell; establishment of localization; positive regulation of cellular component organization; transition metal ion transport; regulation of localization; metal ion homeostasis; response to inorganic substance; macromolecu…	membrane; extracellular region part; external side of plasma membrane; extrinsic component of membrane; organelle membrane; cytoplasm; cytoplasmic vesicle part; macromolecular complex; cell; organelle part; early endosome; extracellular exosome; plasma membrane region; clathrin-coated vesicle; intracellular; secretory vesicle; membrane region; membrane-bounded organelle; apical part of cell; orga…	iron ion binding; ion transmembrane transporter activity; receptor binding; ion binding; transition metal ion transmembrane transporter activity; substrate-specific transporter activity; protein binding; substrate-specific transmembrane transporter activity; trivalent inorganic cation transmembrane transporter activity; metal ion transmembrane transporter activity; ferric iron transmembrane trans…	K14736	TF; transferrin	hsa04978 Mineral absorption - Homo sapiens (human); hsa04066 HIF-1 signaling pathway - Homo sapiens (human);	IPR001156;	Transferrin-like domain;
P02788	132	5.21	Up	0.00148083	K	Lactotransferrin	LTF	1	1.41e-31	96.234	KGGSFQLNELQGLK(1)SCHTGLR	4	-1.214	4	extracellular	regulation of cell death; regulation of tumor necrosis factor production; defense response to other organism; positive regulation of biomineral tissue development; regulation of defense response; cellular metabolic process; response to biotic stimulus; regulation of protein serine/threonine kinase activity; metabolic process; regulation of I-kappaB kinase/NF-kappaB signaling; positive regulation …	secretory granule lumen; tertiary granule lumen; extracellular space; extracellular region part; cytoplasmic vesicle; cytoplasm; vesicle; cytoplasmic vesicle part; macromolecular complex; intracellular part; cell; organelle part; extracellular exosome; membrane-enclosed lumen; vesicle lumen; intracellular organelle lumen; intracellular; cell part; secretory vesicle; extracellular vesicle; secreto…	peptidase activity; serine-type peptidase activity; hydrolase activity; protein binding; kinase regulator activity; molecular function regulator; heparin binding; heterocyclic compound binding; organic cyclic compound binding; kinase activator activity; catalytic activity; binding; cation binding; anion binding; glycosaminoglycan binding; enzyme activator activity; DNA binding; iron ion binding; …	K17283			IPR001156;	Transferrin-like domain;
P02788	262	1.918	Up	0.00090387	K	Lactotransferrin	LTF	1	0.00664298	87.476	FK(1)DCHLAR	3	-0.33172	5	extracellular	regulation of cell death; regulation of tumor necrosis factor production; defense response to other organism; positive regulation of biomineral tissue development; regulation of defense response; cellular metabolic process; response to biotic stimulus; regulation of protein serine/threonine kinase activity; metabolic process; regulation of I-kappaB kinase/NF-kappaB signaling; positive regulation …	secretory granule lumen; tertiary granule lumen; extracellular space; extracellular region part; cytoplasmic vesicle; cytoplasm; vesicle; cytoplasmic vesicle part; macromolecular complex; intracellular part; cell; organelle part; extracellular exosome; membrane-enclosed lumen; vesicle lumen; intracellular organelle lumen; intracellular; cell part; secretory vesicle; extracellular vesicle; secreto…	peptidase activity; serine-type peptidase activity; hydrolase activity; protein binding; kinase regulator activity; molecular function regulator; heparin binding; heterocyclic compound binding; organic cyclic compound binding; kinase activator activity; catalytic activity; binding; cation binding; anion binding; glycosaminoglycan binding; enzyme activator activity; DNA binding; iron ion binding; …	K17283			IPR001156;	Transferrin-like domain;
P04040	237	1.963	Up	0.0084382	K	Catalase	CAT	1	2.95e-11	129.89	FHYK(1)TDQGIK	2	-0.88786	11	cytoplasm	cellular component biogenesis; osteoblast differentiation; regulation of cell death; leukocyte activation; alcohol metabolic process; cellular lipid metabolic process; cellular metabolic process; negative regulation of NF-kappaB transcription factor activity; response to vitamin A; response to external stimulus; metabolic process; generation of precursor metabolites and energy; purine nucleotide …	membrane; extracellular region part; organelle membrane; cytoplasm; cytoplasmic vesicle part; microbody part; cell; ficolin-1-rich granule lumen; organelle part; peroxisomal membrane; extracellular exosome; ficolin-1-rich granule; focal adhesion; intracellular; lysosome; secretory vesicle; cell-substrate junction; membrane-bounded organelle; cell-substrate adherens junction; organelle lumen; lyti…	nucleoside phosphate binding; receptor binding; ion binding; protein dimerization activity; antioxidant activity; catalase activity; hydrolase activity; protein binding; nucleotide binding; aminoacylase activity; cofactor binding; oxidoreductase activity; organic cyclic compound binding; heterocyclic compound binding; heme binding; identical protein binding; catalytic activity; binding; protein h…	K03781	katE; catalase [EC:1.11.1.6]	hsa05014 Amyotrophic lateral sclerosis (ALS) - Homo sapiens (human); hsa04211 Longevity regulating pathway - Homo sapiens (human); hsa01200 Carbon metabolism - Homo sapiens (human); hsa00630 Glyoxylate and dicarboxylate metabolism - Homo sapiens (human); hsa04146 Peroxisome - Homo sapiens (human); hsa04068 FoxO signaling pathway - Homo sapiens (human); hsa00380 Tryptophan metabolism - Homo sapien…	IPR020835; IPR011614; IPR010582;	Catalase-like domain; Catalase core domain; Catalase immune-responsive domain;
P04080	91	1.889	Up	0.0036049	K	Cystatin-B	CSTB	1	0.0182533	55.461	AK(1)HDELTYF	2	0.38624	5	cytoplasm	leukocyte activation; single-organism process; establishment of localization; behavior; negative regulation of peptidase activity; myeloid leukocyte activation; single-organism transport; secretion; regulation of endopeptidase activity; leukocyte mediated immunity; regulation of primary metabolic process; neutrophil mediated immunity; single-organism cellular process; regulation of cellular metab…	secretory granule lumen; tertiary granule lumen; extracellular space; extracellular region part; cytoplasmic vesicle; cytoplasm; vesicle; cytoplasmic vesicle part; intracellular part; cell; ficolin-1-rich granule lumen; organelle part; non-membrane-bounded organelle; extracellular exosome; ficolin-1-rich granule; membrane-enclosed lumen; vesicle lumen; intracellular organelle lumen; intracellular…	RNA binding; peptidase regulator activity; protein binding; molecular function regulator; enzyme inhibitor activity; endopeptidase inhibitor activity; cysteine-type endopeptidase inhibitor activity; heterocyclic compound binding; organic cyclic compound binding; protease binding; enzyme regulator activity; binding; nucleic acid binding; peptidase inhibitor activity; endopeptidase regulator activi…	K13907			IPR000010;	Cystatin domain;
P04406	334	0.66	Down	0.026065	K	Glyceraldehyde-3-phosphate dehydrogenase	GAPDH	1	6.95e-13	101.33	VVDLMAHMASK(1)E	2	-0.68585	14	cytoplasm	regulation of biological quality; nucleoside metabolic process; nucleoside diphosphate phosphorylation; pyridine nucleotide metabolic process; neuron death; glycolytic process; posttranscriptional regulation of gene expression; ribonucleoside diphosphate metabolic process; cellular response to cytokine stimulus; cellular metabolic process; glucose metabolic process; metabolic process; gluconeogen…	membrane; extracellular region part; organelle membrane; cell periphery; cytoplasm; vesicle; macromolecular complex; intracellular part; cell; GAIT complex; organelle part; non-membrane-bounded organelle; cytoskeleton; extracellular exosome; nuclear membrane; microtubule cytoskeleton; intracellular; cell part; extracellular vesicle; perinuclear region of cytoplasm; lipid particle; membrane-bounde…	transferase activity, transferring nitrogenous groups; nucleoside phosphate binding; oxidoreductase activity, acting on the aldehyde or oxo group of donors; tubulin binding; protein binding; nucleotide binding; cofactor binding; oxidoreductase activity; organic cyclic compound binding; heterocyclic compound binding; glyceraldehyde-3-phosphate dehydrogenase (NAD(P)+) (phosphorylating) activity; ox…	K00134	GAPDH; glyceraldehyde 3-phosphate dehydrogenase [EC:1.2.1.12]	hsa05010 Alzheimer's disease - Homo sapiens (human); hsa04066 HIF-1 signaling pathway - Homo sapiens (human); hsa01100 Metabolic pathways - Homo sapiens (human); hsa00010 Glycolysis / Gluconeogenesis - Homo sapiens (human); hsa01230 Biosynthesis of amino acids - Homo sapiens (human); hsa01200 Carbon metabolism - Homo sapiens (human);	IPR020829; IPR016040; IPR020828;	Glyceraldehyde 3-phosphate dehydrogenase, catalytic domain; NAD(P)-binding domain; Glyceraldehyde 3-phosphate dehydrogenase, NAD(P) binding domain;
P04843	564	1.557	Up	0.039596	K	Dolichyl-diphosphooligosaccharide--protein glycosyltransferase subunit 1	RPN1	1	1.34e-05	62.088	ELVLK(1)SAVEAER	2	-1.3568	4	endoplasmic reticulum	macromolecule glycosylation; cellular protein metabolic process; single-organism process; biosynthetic process; peptidyl-asparagine modification; cellular metabolic process; organic substance metabolic process; metabolic process; carbohydrate derivative biosynthetic process; carbohydrate derivative metabolic process; macromolecule metabolic process; protein metabolic process; protein N-linked gly…	membrane; extracellular region part; nuclear outer membrane-endoplasmic reticulum membrane network; endoplasmic reticulum; cytoplasmic vesicle; vesicle; cytoplasm; intrinsic component of membrane; macromolecular complex; intracellular part; cell; organelle part; pigment granule; catalytic complex; membrane part; intracellular; cell part; membrane-bounded organelle; endoplasmic reticulum membrane;…	organic cyclic compound binding; heterocyclic compound binding; RNA binding; dolichyl-diphosphooligosaccharide-protein glycotransferase activity; transferase activity, transferring hexosyl groups; catalytic activity; binding; nucleic acid binding; protein binding; transferase activity, transferring glycosyl groups; transferase activity; oligosaccharyl transferase activity;	K12666	OST1; oligosaccharyltransferase complex subunit alpha (ribophorin I)	hsa01100 Metabolic pathways - Homo sapiens (human); hsa00510 N-Glycan biosynthesis - Homo sapiens (human); hsa04141 Protein processing in endoplasmic reticulum - Homo sapiens (human);
P04843	538	1.828	Up	0.0063989	K	Dolichyl-diphosphooligosaccharide--protein glycosyltransferase subunit 1	RPN1	1	0.00145756	63.091	LK(1)TEGSDLCDR	2	-0.73285	3	endoplasmic reticulum	macromolecule glycosylation; cellular protein metabolic process; single-organism process; biosynthetic process; peptidyl-asparagine modification; cellular metabolic process; organic substance metabolic process; metabolic process; carbohydrate derivative biosynthetic process; carbohydrate derivative metabolic process; macromolecule metabolic process; protein metabolic process; protein N-linked gly…	membrane; extracellular region part; nuclear outer membrane-endoplasmic reticulum membrane network; endoplasmic reticulum; cytoplasmic vesicle; vesicle; cytoplasm; intrinsic component of membrane; macromolecular complex; intracellular part; cell; organelle part; pigment granule; catalytic complex; membrane part; intracellular; cell part; membrane-bounded organelle; endoplasmic reticulum membrane;…	organic cyclic compound binding; heterocyclic compound binding; RNA binding; dolichyl-diphosphooligosaccharide-protein glycotransferase activity; transferase activity, transferring hexosyl groups; catalytic activity; binding; nucleic acid binding; protein binding; transferase activity, transferring glycosyl groups; transferase activity; oligosaccharyl transferase activity;	K12666	OST1; oligosaccharyltransferase complex subunit alpha (ribophorin I)	hsa01100 Metabolic pathways - Homo sapiens (human); hsa00510 N-Glycan biosynthesis - Homo sapiens (human); hsa04141 Protein processing in endoplasmic reticulum - Homo sapiens (human);
P05108	445	1.689	Up	0.00084165	K	"Cholesterol side-chain cleavage enzyme, mitochondrial"	CYP11A1	1	0.0109123	93.649	DK(1)NITYFR	2	-0.65808	5	mitochondria	hormone biosynthetic process; regulation of biological quality; organic hydroxy compound metabolic process; secondary alcohol metabolic process; alcohol metabolic process; single-organism process; biosynthetic process; C21-steroid hormone metabolic process; cellular metabolic process; sterol metabolic process; lipid biosynthetic process; organic substance metabolic process; fat-soluble vitamin me…	mitochondrial matrix; intracellular organelle; membrane; mitochondrial part; organelle membrane; organelle envelope; cytoplasm; intracellular organelle part; intracellular part; cell; mitochondrion; organelle part; mitochondrial envelope; membrane-enclosed lumen; organelle; intracellular membrane-bounded organelle; intracellular organelle lumen; cell part; intracellular; envelope; membrane-bounde…	iron ion binding; ion binding; oxidoreductase activity, acting on paired donors, with incorporation or reduction of molecular oxygen; cholesterol monooxygenase (side-chain-cleaving) activity; oxidoreductase activity; steroid hydroxylase activity; heterocyclic compound binding; organic cyclic compound binding; heme binding; oxidoreductase activity, acting on paired donors, with incorporation or re…	K00498	CYP11A; cholesterol monooxygenase (side-chain-cleaving) [EC:1.14.15.6]	hsa04925 Aldosterone synthesis and secretion - Homo sapiens (human); hsa00140 Steroid hormone biosynthesis - Homo sapiens (human); hsa04913 Ovarian steroidogenesis - Homo sapiens (human); hsa01100 Metabolic pathways - Homo sapiens (human);
P05108	310	2.156	Up	0.00084165	K	"Cholesterol side-chain cleavage enzyme, mitochondrial"	CYP11A1	1	5.74e-08	80.96	LLGDSK(1)MSFEDIK	2	-0.86634	3	mitochondria	hormone biosynthetic process; regulation of biological quality; organic hydroxy compound metabolic process; secondary alcohol metabolic process; alcohol metabolic process; single-organism process; biosynthetic process; C21-steroid hormone metabolic process; cellular metabolic process; sterol metabolic process; lipid biosynthetic process; organic substance metabolic process; fat-soluble vitamin me…	mitochondrial matrix; intracellular organelle; membrane; mitochondrial part; organelle membrane; organelle envelope; cytoplasm; intracellular organelle part; intracellular part; cell; mitochondrion; organelle part; mitochondrial envelope; membrane-enclosed lumen; organelle; intracellular membrane-bounded organelle; intracellular organelle lumen; cell part; intracellular; envelope; membrane-bounde…	iron ion binding; ion binding; oxidoreductase activity, acting on paired donors, with incorporation or reduction of molecular oxygen; cholesterol monooxygenase (side-chain-cleaving) activity; oxidoreductase activity; steroid hydroxylase activity; heterocyclic compound binding; organic cyclic compound binding; heme binding; oxidoreductase activity, acting on paired donors, with incorporation or re…	K00498	CYP11A; cholesterol monooxygenase (side-chain-cleaving) [EC:1.14.15.6]	hsa04925 Aldosterone synthesis and secretion - Homo sapiens (human); hsa00140 Steroid hormone biosynthesis - Homo sapiens (human); hsa04913 Ovarian steroidogenesis - Homo sapiens (human); hsa01100 Metabolic pathways - Homo sapiens (human);
P05108	347	1.597	Up	0.00084165	K	"Cholesterol side-chain cleavage enzyme, mitochondrial"	CYP11A1	1	0.0223768	51.276	NLK(1)VQDMLR	2	-0.14893	2	mitochondria	hormone biosynthetic process; regulation of biological quality; organic hydroxy compound metabolic process; secondary alcohol metabolic process; alcohol metabolic process; single-organism process; biosynthetic process; C21-steroid hormone metabolic process; cellular metabolic process; sterol metabolic process; lipid biosynthetic process; organic substance metabolic process; fat-soluble vitamin me…	mitochondrial matrix; intracellular organelle; membrane; mitochondrial part; organelle membrane; organelle envelope; cytoplasm; intracellular organelle part; intracellular part; cell; mitochondrion; organelle part; mitochondrial envelope; membrane-enclosed lumen; organelle; intracellular membrane-bounded organelle; intracellular organelle lumen; cell part; intracellular; envelope; membrane-bounde…	iron ion binding; ion binding; oxidoreductase activity, acting on paired donors, with incorporation or reduction of molecular oxygen; cholesterol monooxygenase (side-chain-cleaving) activity; oxidoreductase activity; steroid hydroxylase activity; heterocyclic compound binding; organic cyclic compound binding; heme binding; oxidoreductase activity, acting on paired donors, with incorporation or re…	K00498	CYP11A; cholesterol monooxygenase (side-chain-cleaving) [EC:1.14.15.6]	hsa04925 Aldosterone synthesis and secretion - Homo sapiens (human); hsa00140 Steroid hormone biosynthesis - Homo sapiens (human); hsa04913 Ovarian steroidogenesis - Homo sapiens (human); hsa01100 Metabolic pathways - Homo sapiens (human);
P05109	92	0.511	Down	4.67e-06	K	Protein S100-A8	S100A8	1	1.42e-13	145.72	SHEESHK(1)E	2	-1.024	3	mitochondria	single organism signaling; regulation of biological quality; regulation of cell death; leukocyte activation; positive regulation of cellular protein metabolic process; leukocyte aggregation; defense response to other organism; positive regulation of peptide secretion; regulation of defense response; autophagy; cellular metabolic process; positive regulation of growth; response to biotic stimulus;…	membrane; secretory granule lumen; extracellular space; extracellular region part; cytoplasmic vesicle; cell periphery; vesicle; cytoplasm; cytoplasmic vesicle part; intracellular part; cell; organelle part; non-membrane-bounded organelle; cytoskeleton; extracellular exosome; membrane-enclosed lumen; vesicle lumen; intracellular organelle lumen; intracellular; cell part; secretory vesicle; extrac…	long-chain fatty acid binding; receptor binding; arachidonic acid binding; ion binding; icosatetraenoic acid binding; Toll-like receptor binding; tubulin binding; organic acid binding; protein binding; zinc ion binding; monocarboxylic acid binding; cytoskeletal protein binding; RAGE receptor binding; carboxylic acid binding; transition metal ion binding; microtubule binding; binding; lipid bindin…	K21127	S100A8; protein S100-A8	hsa04657 IL-17 signaling pathway - Homo sapiens (human);	IPR002048; IPR011992; IPR013787;	EF-hand domain; EF-hand domain pair; S100/CaBP-9k-type, calcium binding, subdomain;
P05109	18	13.653	Up	4.67e-06	K	Protein S100-A8	S100A8	1	6.51e-23	92.38	ALNSIIDVYHK(1)YSLIK	3	-0.01746	3	mitochondria	single organism signaling; regulation of biological quality; regulation of cell death; leukocyte activation; positive regulation of cellular protein metabolic process; leukocyte aggregation; defense response to other organism; positive regulation of peptide secretion; regulation of defense response; autophagy; cellular metabolic process; positive regulation of growth; response to biotic stimulus;…	membrane; secretory granule lumen; extracellular space; extracellular region part; cytoplasmic vesicle; cell periphery; vesicle; cytoplasm; cytoplasmic vesicle part; intracellular part; cell; organelle part; non-membrane-bounded organelle; cytoskeleton; extracellular exosome; membrane-enclosed lumen; vesicle lumen; intracellular organelle lumen; intracellular; cell part; secretory vesicle; extrac…	long-chain fatty acid binding; receptor binding; arachidonic acid binding; ion binding; icosatetraenoic acid binding; Toll-like receptor binding; tubulin binding; organic acid binding; protein binding; zinc ion binding; monocarboxylic acid binding; cytoskeletal protein binding; RAGE receptor binding; carboxylic acid binding; transition metal ion binding; microtubule binding; binding; lipid bindin…	K21127	S100A8; protein S100-A8	hsa04657 IL-17 signaling pathway - Homo sapiens (human);	IPR002048; IPR011992; IPR013787;	EF-hand domain; EF-hand domain pair; S100/CaBP-9k-type, calcium binding, subdomain;
P05111	32	0.551	Down	0.0079963	K	Inhibin alpha chain	INHA	1	0.00958617	96.492	ELVLAK(1)VR	2	-0.039881	6	extracellular	single organism signaling; regulation of leukocyte activation; regulation of cell death; regulation of biological quality; positive regulation of cellular protein metabolic process; negative regulation of myeloid leukocyte differentiation; reproductive process; cell surface receptor signaling pathway; myeloid cell homeostasis; male gonad development; cellular metabolic process; response to extern…	membrane; extracellular space; extracellular region part; cell periphery; membrane protein complex; cytoplasm; non-motile cilium; neuronal cell body; macromolecular complex; intracellular part; cell; 9+0 non-motile cilium; organelle part; photoreceptor inner segment; ciliary part; membrane part; intracellular; cell part; photoreceptor outer segment; neuron part; inhibin B complex; cilium; cell pr…	growth factor activity; cytokine activity; protein heterodimerization activity; inhibin binding; receptor binding; transforming growth factor beta receptor binding; binding; protein dimerization activity; hormone activity; cytokine receptor binding; protein binding;	K05500			IPR001839; IPR029034;	Transforming growth factor-beta, C-terminal; Cystine-knot cytokine;
P05413	59	0.126	Down	0.00043572	K	"Fatty acid-binding protein, heart"	FABP3	1	9.71e-08	75.89	THSTFK(1)NTEISFK	3	0.53814	1	cytoplasm	response to acid chemical; regulation of biological quality; glycerolipid metabolic process; positive regulation of biosynthetic process; single-organism process; cellular lipid metabolic process; regulation of lipid metabolic process; cellular metabolic process; negative regulation of cell proliferation; establishment of localization; phospholipid homeostasis; neutral lipid catabolic process; me…	extracellular space; extracellular region part; vesicle; cytoplasm; intracellular part; cytosol; sarcoplasm; cell; extracellular region; organelle; extracellular exosome; intracellular; cell part; extracellular vesicle; membrane-bounded organelle; extracellular organelle; cytoplasmic part;	long-chain fatty acid binding; long-chain fatty acid transporter activity; icosatetraenoic acid binding; ion binding; lipid transporter activity; organic acid binding; substrate-specific transporter activity; protein binding; monocarboxylic acid binding; cytoskeletal protein binding; carboxylic acid binding; oleic acid binding; binding; lipid binding; fatty acid transporter activity; anion bindin…	K08752	FABP3; fatty acid-binding protein 3, muscle and heart	hsa03320 PPAR signaling pathway - Homo sapiens (human);	IPR000463; IPR012674; IPR000566; IPR011038;	Cytosolic fatty-acid binding; Calycin; Lipocalin/cytosolic fatty-acid binding domain; Calycin-like;
P06703	26	1.75	Up	0.00054311	K	Protein S100-A6	S100A6	1	0.000824561	101.97	EGDK(1)HTLSK	2	0.25936	11	cytoplasm	regulation of cellular process; single organism signaling; cellular component organization; single-multicellular organism process; ion transmembrane transport; regulation of cell proliferation; cellular developmental process; neuron development; cellular component morphogenesis; neurogenesis; single-organism process; response to stimulus; cell development; cell morphogenesis involved in different…	membrane; extracellular region part; extrinsic component of membrane; cell periphery; vesicle; cytoplasm; intracellular part; extrinsic component of cytoplasmic side of plasma membrane; cell; cytoplasmic side of plasma membrane; cytoplasmic side of membrane; organelle part; extracellular exosome; membrane part; intracellular; cell part; extracellular vesicle; perinuclear region of cytoplasm; memb…	ion transmembrane transporter activity; protein dimerization activity; ion binding; substrate-specific transporter activity; protein binding; tropomyosin binding; zinc ion binding; calcium-dependent protein binding; substrate-specific transmembrane transporter activity; cytoskeletal protein binding; identical protein binding; transition metal ion binding; protein homodimerization activity; bindin…				IPR002048; IPR011992; IPR013787;	EF-hand domain; EF-hand domain pair; S100/CaBP-9k-type, calcium binding, subdomain;
P06733	71	0.269	Down	0.0081156	K	Alpha-enolase	ENO1	1	1.27e-07	74.141	AVEHINK(1)TIAPALVSK	3	-0.1265	6	cytoplasm	nucleoside metabolic process; nucleoside diphosphate phosphorylation; pyridine nucleotide metabolic process; glycolytic process; nucleic acid-templated transcription; ribonucleoside diphosphate metabolic process; cellular metabolic process; response to biotic stimulus; regulation of cell growth; glucose metabolic process; response to external stimulus; metabolic process; gluconeogenesis; generati…	membrane; extracellular space; extracellular region part; cell periphery; myofibril; vesicle; cytoplasm; macromolecular complex; supramolecular fiber; intracellular part; supramolecular complex; cell; organelle part; non-membrane-bounded organelle; extracellular exosome; catalytic complex; intracellular; cell part; contractile fiber; extracellular vesicle; cytosolic part; M band; membrane-bounded…	magnesium ion binding; DNA binding; RNA binding; phosphopyruvate hydratase activity; ion binding; lyase activity; protein binding; hydro-lyase activity; carbon-oxygen lyase activity; heterocyclic compound binding; organic cyclic compound binding; cell adhesion molecule binding; catalytic activity; binding; cadherin binding; nucleic acid binding; cation binding; metal ion binding; GTPase binding; …	K01689	ENO; enolase [EC:4.2.1.11]	hsa03018 RNA degradation - Homo sapiens (human); hsa04066 HIF-1 signaling pathway - Homo sapiens (human); hsa01100 Metabolic pathways - Homo sapiens (human); hsa00010 Glycolysis / Gluconeogenesis - Homo sapiens (human); hsa01230 Biosynthesis of amino acids - Homo sapiens (human); hsa01200 Carbon metabolism - Homo sapiens (human);	IPR029065; IPR029017; IPR020810; IPR020811;	Enolase C-terminal domain-like; Enolase N-terminal domain-like; Enolase, C-terminal TIM barrel domain; Enolase, N-terminal;
P06733	202	5.492	Up	0.0066031	K	Alpha-enolase	ENO1	1	2.66e-08	40.88	YGK(1)DATNVGDEGGFAPNILENK	3	-0.92213	1	cytoplasm	nucleoside metabolic process; nucleoside diphosphate phosphorylation; pyridine nucleotide metabolic process; glycolytic process; nucleic acid-templated transcription; ribonucleoside diphosphate metabolic process; cellular metabolic process; response to biotic stimulus; regulation of cell growth; glucose metabolic process; response to external stimulus; metabolic process; gluconeogenesis; generati…	membrane; extracellular space; extracellular region part; cell periphery; myofibril; vesicle; cytoplasm; macromolecular complex; supramolecular fiber; intracellular part; supramolecular complex; cell; organelle part; non-membrane-bounded organelle; extracellular exosome; catalytic complex; intracellular; cell part; contractile fiber; extracellular vesicle; cytosolic part; M band; membrane-bounded…	magnesium ion binding; DNA binding; RNA binding; phosphopyruvate hydratase activity; ion binding; lyase activity; protein binding; hydro-lyase activity; carbon-oxygen lyase activity; heterocyclic compound binding; organic cyclic compound binding; cell adhesion molecule binding; catalytic activity; binding; cadherin binding; nucleic acid binding; cation binding; metal ion binding; GTPase binding; …	K01689	ENO; enolase [EC:4.2.1.11]	hsa03018 RNA degradation - Homo sapiens (human); hsa04066 HIF-1 signaling pathway - Homo sapiens (human); hsa01100 Metabolic pathways - Homo sapiens (human); hsa00010 Glycolysis / Gluconeogenesis - Homo sapiens (human); hsa01230 Biosynthesis of amino acids - Homo sapiens (human); hsa01200 Carbon metabolism - Homo sapiens (human);	IPR029065; IPR029017; IPR020810; IPR020811;	Enolase C-terminal domain-like; Enolase N-terminal domain-like; Enolase, C-terminal TIM barrel domain; Enolase, N-terminal;
P06733	406	0.503	Down	0.0047191	K	Alpha-enolase	ENO1	1	7.18e-33	160.88	LAK(1)YNQLLR	2	-0.11221	6	cytoplasm	nucleoside metabolic process; nucleoside diphosphate phosphorylation; pyridine nucleotide metabolic process; glycolytic process; nucleic acid-templated transcription; ribonucleoside diphosphate metabolic process; cellular metabolic process; response to biotic stimulus; regulation of cell growth; glucose metabolic process; response to external stimulus; metabolic process; gluconeogenesis; generati…	membrane; extracellular space; extracellular region part; cell periphery; myofibril; vesicle; cytoplasm; macromolecular complex; supramolecular fiber; intracellular part; supramolecular complex; cell; organelle part; non-membrane-bounded organelle; extracellular exosome; catalytic complex; intracellular; cell part; contractile fiber; extracellular vesicle; cytosolic part; M band; membrane-bounded…	magnesium ion binding; DNA binding; RNA binding; phosphopyruvate hydratase activity; ion binding; lyase activity; protein binding; hydro-lyase activity; carbon-oxygen lyase activity; heterocyclic compound binding; organic cyclic compound binding; cell adhesion molecule binding; catalytic activity; binding; cadherin binding; nucleic acid binding; cation binding; metal ion binding; GTPase binding; …	K01689	ENO; enolase [EC:4.2.1.11]	hsa03018 RNA degradation - Homo sapiens (human); hsa04066 HIF-1 signaling pathway - Homo sapiens (human); hsa01100 Metabolic pathways - Homo sapiens (human); hsa00010 Glycolysis / Gluconeogenesis - Homo sapiens (human); hsa01230 Biosynthesis of amino acids - Homo sapiens (human); hsa01200 Carbon metabolism - Homo sapiens (human);	IPR029065; IPR029017; IPR020810; IPR020811;	Enolase C-terminal domain-like; Enolase N-terminal domain-like; Enolase, C-terminal TIM barrel domain; Enolase, N-terminal;
P06744	34	2.369	Up	0.0057173	K	Glucose-6-phosphate isomerase	GPI	1	0.010048	95.502	LFDANK(1)DR	2	1.3169	4	cytoplasm	ketone biosynthetic process; regulation of biological quality; nucleoside metabolic process; regulation of cell death; leukocyte activation; nucleoside diphosphate phosphorylation; pyridine nucleotide metabolic process; glycolytic process; chordate embryonic development; myeloid cell homeostasis; glucose homeostasis; regulation of neuron apoptotic process; ribonucleoside diphosphate metabolic pro…	secretory granule lumen; ciliary membrane; membrane; extracellular space; extracellular region part; cytoplasmic vesicle; organelle membrane; cell periphery; vesicle; cytoplasm; cytoplasmic vesicle part; intracellular part; cell; ficolin-1-rich granule lumen; organelle part; extracellular exosome; ficolin-1-rich granule; membrane-enclosed lumen; nucleoplasm; vesicle lumen; intracellular organelle…	growth factor activity; ubiquitin protein ligase binding; receptor binding; protein binding; monosaccharide binding; intramolecular oxidoreductase activity, interconverting aldoses and ketoses; glucose-6-phosphate isomerase activity; cytokine activity; isomerase activity; catalytic activity; binding; carbohydrate binding; intramolecular oxidoreductase activity; ubiquitin-like protein ligase bindi…	K01810	GPI; glucose-6-phosphate isomerase [EC:5.3.1.9]	hsa01100 Metabolic pathways - Homo sapiens (human); hsa00500 Starch and sucrose metabolism - Homo sapiens (human); hsa00030 Pentose phosphate pathway - Homo sapiens (human); hsa00520 Amino sugar and nucleotide sugar metabolism - Homo sapiens (human); hsa00010 Glycolysis / Gluconeogenesis - Homo sapiens (human); hsa01200 Carbon metabolism - Homo sapiens (human);	IPR023096;	Phosphoglucose isomerase, C-terminal;
P06744	241	1.843	Up	0.0057173	K	Glucose-6-phosphate isomerase	GPI	1	5.15e-42	111.63	DPSAVAK(1)HFVALSTNTTK	3	-0.98361	9	cytoplasm	ketone biosynthetic process; regulation of biological quality; nucleoside metabolic process; regulation of cell death; leukocyte activation; nucleoside diphosphate phosphorylation; pyridine nucleotide metabolic process; glycolytic process; chordate embryonic development; myeloid cell homeostasis; glucose homeostasis; regulation of neuron apoptotic process; ribonucleoside diphosphate metabolic pro…	secretory granule lumen; ciliary membrane; membrane; extracellular space; extracellular region part; cytoplasmic vesicle; organelle membrane; cell periphery; vesicle; cytoplasm; cytoplasmic vesicle part; intracellular part; cell; ficolin-1-rich granule lumen; organelle part; extracellular exosome; ficolin-1-rich granule; membrane-enclosed lumen; nucleoplasm; vesicle lumen; intracellular organelle…	growth factor activity; ubiquitin protein ligase binding; receptor binding; protein binding; monosaccharide binding; intramolecular oxidoreductase activity, interconverting aldoses and ketoses; glucose-6-phosphate isomerase activity; cytokine activity; isomerase activity; catalytic activity; binding; carbohydrate binding; intramolecular oxidoreductase activity; ubiquitin-like protein ligase bindi…	K01810	GPI; glucose-6-phosphate isomerase [EC:5.3.1.9]	hsa01100 Metabolic pathways - Homo sapiens (human); hsa00500 Starch and sucrose metabolism - Homo sapiens (human); hsa00030 Pentose phosphate pathway - Homo sapiens (human); hsa00520 Amino sugar and nucleotide sugar metabolism - Homo sapiens (human); hsa00010 Glycolysis / Gluconeogenesis - Homo sapiens (human); hsa01200 Carbon metabolism - Homo sapiens (human);	IPR023096;	Phosphoglucose isomerase, C-terminal;
P07099	210	3.197	Up	0.00051649	K	Epoxide hydrolase 1	EPHX1	1	0.0177914	85.212	IFYK(1)LMLR	2	-0.44065	3	endoplasmic reticulum	cellular response to xenobiotic stimulus; cellular response to stimulus; response to organic cyclic compound; cellular aromatic compound metabolic process; response to toxic substance; response to organic substance; response to stimulus; cellular metabolic process; aromatic compound catabolic process; metabolic process; response to chemical; response to xenobiotic stimulus; xenobiotic metabolic p…	membrane; intracellular organelle; nuclear outer membrane-endoplasmic reticulum membrane network; endoplasmic reticulum; organelle membrane; intracellular organelle part; cytoplasm; intrinsic component of membrane; endomembrane system; intracellular part; cell; integral component of membrane; organelle part; organelle; intracellular membrane-bounded organelle; endoplasmic reticulum part; membrane…	cis-stilbene-oxide hydrolase activity; hydrolase activity; hydrolase activity, acting on ether bonds; epoxide hydrolase activity; catalytic activity; ether hydrolase activity;	K01253	EPHX1; microsomal epoxide hydrolase [EC:3.3.2.9]	hsa04976 Bile secretion - Homo sapiens (human); hsa05204 Chemical carcinogenesis - Homo sapiens (human); hsa00980 Metabolism of xenobiotics by cytochrome P450 - Homo sapiens (human);	IPR010497; IPR029058;	Epoxide hydrolase, N-terminal; Alpha/Beta hydrolase fold;
P07237	263	18.605	Up	0.0027442	K	Protein disulfide-isomerase	P4HB	1	3.33e-08	71.685	THILLFLPK(1)SVSDYDGK	2	0.13052	5	extracellular	regulation of biological quality; regulation of cell death; regulation of signaling; single-organism process; biosynthetic process; cellular metabolic process; lipoprotein metabolic process; protein folding; regulation of apoptotic signaling pathway; metabolic process; cellular amino acid metabolic process; regulation of cell communication; peptidyl-proline hydroxylation to 4-hydroxy-L-proline; r…	membrane; extracellular region part; endoplasmic reticulum; external side of plasma membrane; cytoplasmic vesicle; cell junction; cell periphery; vesicle; cytoplasm; macromolecular complex; intracellular part; cell; organelle part; pigment granule; extracellular exosome; membrane-enclosed lumen; catalytic complex; focal adhesion; intracellular organelle lumen; membrane part; cell part; intracellu…	RNA binding; protein heterodimerization activity; receptor binding; peptidyl-proline dioxygenase activity; macromolecular complex binding; protein dimerization activity; oxidoreductase activity, acting on paired donors, with incorporation or reduction of molecular oxygen; integrin binding; protein binding; oxidoreductase activity, acting on paired donors, with incorporation or reduction of molecu…	K09580	PDIA1; protein disulfide-isomerase A1 [EC:5.3.4.1]	hsa04141 Protein processing in endoplasmic reticulum - Homo sapiens (human);	IPR005788; IPR012336; IPR013766;	Disulphide isomerase; Thioredoxin-like fold; Thioredoxin domain;
P07355	152	2.451	Up	0.0085839	K	Annexin A2	ANXA2	1	0.00534302	78.098	EMYK(1)TDLEK	2	-0.71067	5	cytoplasm	regulation of vesicle-mediated transport; positive regulation of receptor activity; cellular component biogenesis; regulation of biological quality; leukocyte activation; positive regulation of cellular protein metabolic process; regulation of sterol transport; collagen fibril organization; establishment of protein localization to plasma membrane; regulation of vesicle fusion; protein transport; …	membrane; extracellular region part; extrinsic component of membrane; organelle membrane; PCSK9-AnxA2 complex; cytoplasmic region; cytoplasm; cytoplasmic vesicle part; macromolecular complex; cell-cell adherens junction; azurophil granule lumen; cell; organelle part; early endosome; non-membrane-bounded organelle; basement membrane; vacuolar lumen; lysosomal membrane; extracellular exosome; myeli…	phospholipase inhibitor activity; protein binding; molecular function regulator; enzyme inhibitor activity; calcium-dependent protein binding; Rab GTPase binding; phosphatidylinositol bisphosphate binding; organic cyclic compound binding; heterocyclic compound binding; cadherin binding involved in cell-cell adhesion; cytoskeletal protein binding; Ras GTPase binding; phosphatidylinositol-4,5-bisph…	K17092
P07900	443	2.062	Up	0.0063248	K	Heat shock protein HSP 90-alpha	HSP90AA1	1	0.0290331	40.496	FYEQFSK(1)NIK	2	-0.10919	1	cytoplasm	single organism signaling; cellular component biogenesis; regulation of biological quality; ribonucleoprotein complex biogenesis; leukocyte activation; regulation of nitric oxide biosynthetic process; ribonucleoprotein complex assembly; cell surface receptor signaling pathway; positive regulation of telomerase activity; positive regulation of biosynthetic process; peptidyl-tyrosine modification; …	membrane; secretory granule lumen; extracellular region part; cytoplasmic vesicle; cell periphery; ruffle membrane; vesicle; cytoplasm; cytoplasmic vesicle part; intracellular part; cell; ficolin-1-rich granule lumen; organelle part; pigment granule; vacuolar lumen; extracellular exosome; ficolin-1-rich granule; membrane-enclosed lumen; nucleoplasm; vesicle lumen; plasma membrane region; intracel…	nitric-oxide synthase regulator activity; nucleoside phosphate binding; phosphotransferase activity, alcohol group as acceptor; protein tyrosine kinase binding; DNA polymerase binding; protein dimerization activity; protein kinase binding; hydrolase activity, acting on acid anhydrides; protein tyrosine kinase activity; hydrolase activity; protein binding; protein kinase activity; molecular functi…	K04079	HSP90A; molecular chaperone HtpG	hsa05200 Pathways in cancer - Homo sapiens (human); hsa04657 IL-17 signaling pathway - Homo sapiens (human); hsa04659 Th17 cell differentiation - Homo sapiens (human); hsa04621 NOD-like receptor signaling pathway - Homo sapiens (human); hsa04151 PI3K-Akt signaling pathway - Homo sapiens (human); hsa05418 Fluid shear stress and atherosclerosis - Homo sapiens (human); hsa04612 Antigen processing an…	IPR020575; IPR020568; IPR003594;	Heat shock protein Hsp90, N-terminal; Ribosomal protein S5 domain 2-type fold; Histidine kinase-like ATPase, C-terminal domain;
P07900	632	2.736	Up	0.024875	K	Heat shock protein HSP 90-alpha	HSP90AA1	1	2.82e-49	137.61	K(1)HLEINPDHSIIETLR	4	0.92541	12	cytoplasm	single organism signaling; cellular component biogenesis; regulation of biological quality; ribonucleoprotein complex biogenesis; leukocyte activation; regulation of nitric oxide biosynthetic process; ribonucleoprotein complex assembly; cell surface receptor signaling pathway; positive regulation of telomerase activity; positive regulation of biosynthetic process; peptidyl-tyrosine modification; …	membrane; secretory granule lumen; extracellular region part; cytoplasmic vesicle; cell periphery; ruffle membrane; vesicle; cytoplasm; cytoplasmic vesicle part; intracellular part; cell; ficolin-1-rich granule lumen; organelle part; pigment granule; vacuolar lumen; extracellular exosome; ficolin-1-rich granule; membrane-enclosed lumen; nucleoplasm; vesicle lumen; plasma membrane region; intracel…	nitric-oxide synthase regulator activity; nucleoside phosphate binding; phosphotransferase activity, alcohol group as acceptor; protein tyrosine kinase binding; DNA polymerase binding; protein dimerization activity; protein kinase binding; hydrolase activity, acting on acid anhydrides; protein tyrosine kinase activity; hydrolase activity; protein binding; protein kinase activity; molecular functi…	K04079	HSP90A; molecular chaperone HtpG	hsa05200 Pathways in cancer - Homo sapiens (human); hsa04657 IL-17 signaling pathway - Homo sapiens (human); hsa04659 Th17 cell differentiation - Homo sapiens (human); hsa04621 NOD-like receptor signaling pathway - Homo sapiens (human); hsa04151 PI3K-Akt signaling pathway - Homo sapiens (human); hsa05418 Fluid shear stress and atherosclerosis - Homo sapiens (human); hsa04612 Antigen processing an…	IPR020575; IPR020568; IPR003594;	Heat shock protein Hsp90, N-terminal; Ribosomal protein S5 domain 2-type fold; Histidine kinase-like ATPase, C-terminal domain;
P07910	8	2.475	Up	0.0080607	K	Heterogeneous nuclear ribonucleoproteins C1/C2	HNRNPC	1	0.00075212	66.267	ASNVTNK(1)TDPR	2	-0.5349	5	nucleus	osteoblast differentiation; regulation of biological quality; posttranscriptional regulation of gene expression; RNA stabilization; negative regulation of cellular component organization; cellular developmental process; single-organism process; cellular metabolic process; regulation of telomere maintenance; metabolic process; negative regulation of DNA biosynthetic process; macromolecule metaboli…	membrane; extracellular region part; vesicle; cytoplasm; macromolecular complex; intracellular part; cell; organelle part; chromosomal part; non-membrane-bounded organelle; membrane-enclosed lumen; extracellular exosome; catalytic complex; nucleoplasm; intracellular organelle lumen; nuclear chromosome part; cell part; intracellular; chromosome; nuclear chromatin; extracellular vesicle; membrane-b…	nucleoside phosphate binding; chromatin DNA binding; enhancer sequence-specific DNA binding; double-stranded DNA binding; protein binding; chromatin binding; enhancer binding; core promoter proximal region sequence-specific DNA binding; regulatory region DNA binding; heterocyclic compound binding; organic cyclic compound binding; RNA polymerase II core promoter proximal region sequence-specific D…	K12884	HNRNPC; heterogeneous nuclear ribonucleoprotein C1/C2	hsa03040 Spliceosome - Homo sapiens (human);	IPR000504; IPR012677;	RNA recognition motif domain; Nucleotide-binding alpha-beta plait domain;
P08133	81	0.516	Down	0.0032754	K	Annexin A6	ANXA6	1	8.17e-05	117.7	YELTGK(1)FER	2	0.5327	6	cytoplasm	cellular component biogenesis; regulation of cellular process; single organism signaling; cellular component organization; regulation of biological quality; divalent inorganic cation transport; cellular divalent inorganic cation homeostasis; ion transmembrane transport; apoptotic signaling pathway; protein homooligomerization; metal ion transport; cellular cation homeostasis; single-organism proc…	membrane; extracellular region part; organelle membrane; cytoplasmic vesicle; cell junction; cytoplasm; vesicle; cytoplasmic vesicle part; intracellular part; cell; organelle part; pigment granule; lysosomal membrane; extracellular exosome; focal adhesion; late endosome membrane; intracellular; cell part; whole membrane; lysosome; adherens junction; extracellular vesicle; perinuclear region of cy…	nucleoside phosphate binding; sterol binding; protein dimerization activity; passive transmembrane transporter activity; substrate-specific transporter activity; protein binding; calcium-dependent protein binding; steroid binding; channel activity; substrate-specific transmembrane transporter activity; heterocyclic compound binding; organic cyclic compound binding; identical protein binding; ribo…	K17094
P08133	306	14.748	Up	0.030081	K	Annexin A6	ANXA6	1	3.75e-06	71.354	SLYSMIK(1)NDTSGEYK	2	-0.42136	9	cytoplasm	cellular component biogenesis; regulation of cellular process; single organism signaling; cellular component organization; regulation of biological quality; divalent inorganic cation transport; cellular divalent inorganic cation homeostasis; ion transmembrane transport; apoptotic signaling pathway; protein homooligomerization; metal ion transport; cellular cation homeostasis; single-organism proc…	membrane; extracellular region part; organelle membrane; cytoplasmic vesicle; cell junction; cytoplasm; vesicle; cytoplasmic vesicle part; intracellular part; cell; organelle part; pigment granule; lysosomal membrane; extracellular exosome; focal adhesion; late endosome membrane; intracellular; cell part; whole membrane; lysosome; adherens junction; extracellular vesicle; perinuclear region of cy…	nucleoside phosphate binding; sterol binding; protein dimerization activity; passive transmembrane transporter activity; substrate-specific transporter activity; protein binding; calcium-dependent protein binding; steroid binding; channel activity; substrate-specific transmembrane transporter activity; heterocyclic compound binding; organic cyclic compound binding; identical protein binding; ribo…	K17094
P08133	647	3.644	Up	0.0177761	K	Annexin A6	ANXA6	1	1.5701e-05	42.716	YDK(1)SLHQAIEGDTSGDFLK	3	0.64086	1	cytoplasm	cellular component biogenesis; regulation of cellular process; single organism signaling; cellular component organization; regulation of biological quality; divalent inorganic cation transport; cellular divalent inorganic cation homeostasis; ion transmembrane transport; apoptotic signaling pathway; protein homooligomerization; metal ion transport; cellular cation homeostasis; single-organism proc…	membrane; extracellular region part; organelle membrane; cytoplasmic vesicle; cell junction; cytoplasm; vesicle; cytoplasmic vesicle part; intracellular part; cell; organelle part; pigment granule; lysosomal membrane; extracellular exosome; focal adhesion; late endosome membrane; intracellular; cell part; whole membrane; lysosome; adherens junction; extracellular vesicle; perinuclear region of cy…	nucleoside phosphate binding; sterol binding; protein dimerization activity; passive transmembrane transporter activity; substrate-specific transporter activity; protein binding; calcium-dependent protein binding; steroid binding; channel activity; substrate-specific transmembrane transporter activity; heterocyclic compound binding; organic cyclic compound binding; identical protein binding; ribo…	K17094
P08238	72	3.367	Up	0.034623	K	Heat shock protein HSP 90-beta	HSP90AB1	1	2.16e-09	86.803	ELK(1)IDIIPNPQER	2	0.71838	6	cytoplasm	single organism signaling; cellular component biogenesis; regulation of cell death; reproductive process; regulation of neuron apoptotic process; positive regulation of biosynthetic process; regulation of defense response; cellular metabolic process; regulation of cell cycle process; regulation of protein serine/threonine kinase activity; metabolic process; macromolecular complex assembly; regula…	membrane; cluster of actin-based cell projections; extracellular region part; organelle membrane; cytoplasm; cytoplasmic vesicle part; macromolecular complex; sperm plasma membrane; cell; ficolin-1-rich granule lumen; organelle part; lysosomal membrane; extracellular exosome; ficolin-1-rich granule; nucleoplasm; plasma membrane region; intracellular; lysosome; secretory vesicle; membrane-bounded …	pyrimidine nucleoside binding; organic cyclic compound binding; histone deacetylase binding; ribonucleotide binding; binding; purine ribonucleoside binding; anion binding; adenyl ribonucleotide binding; adenyl nucleotide binding; pyrimidine nucleotide binding; purine ribonucleoside triphosphate binding; pyrimidine ribonucleotide binding; ATP binding; double-stranded RNA binding; nucleoside bindin…	K04079	HSP90A; molecular chaperone HtpG	hsa05200 Pathways in cancer - Homo sapiens (human); hsa04657 IL-17 signaling pathway - Homo sapiens (human); hsa04659 Th17 cell differentiation - Homo sapiens (human); hsa04621 NOD-like receptor signaling pathway - Homo sapiens (human); hsa04151 PI3K-Akt signaling pathway - Homo sapiens (human); hsa05418 Fluid shear stress and atherosclerosis - Homo sapiens (human); hsa04612 Antigen processing an…	IPR020575; IPR020568; IPR003594;	Heat shock protein Hsp90, N-terminal; Ribosomal protein S5 domain 2-type fold; Histidine kinase-like ATPase, C-terminal domain;
P08238	624	1.879	Up	0.0139162	K	Heat shock protein HSP 90-beta	HSP90AB1	1	8.53e-36	118.55	K(1)HLEINPDHPIVETLR	3	-0.19225	10	cytoplasm	single organism signaling; cellular component biogenesis; regulation of cell death; reproductive process; regulation of neuron apoptotic process; positive regulation of biosynthetic process; regulation of defense response; cellular metabolic process; regulation of cell cycle process; regulation of protein serine/threonine kinase activity; metabolic process; macromolecular complex assembly; regula…	membrane; cluster of actin-based cell projections; extracellular region part; organelle membrane; cytoplasm; cytoplasmic vesicle part; macromolecular complex; sperm plasma membrane; cell; ficolin-1-rich granule lumen; organelle part; lysosomal membrane; extracellular exosome; ficolin-1-rich granule; nucleoplasm; plasma membrane region; intracellular; lysosome; secretory vesicle; membrane-bounded …	pyrimidine nucleoside binding; organic cyclic compound binding; histone deacetylase binding; ribonucleotide binding; binding; purine ribonucleoside binding; anion binding; adenyl ribonucleotide binding; adenyl nucleotide binding; pyrimidine nucleotide binding; purine ribonucleoside triphosphate binding; pyrimidine ribonucleotide binding; ATP binding; double-stranded RNA binding; nucleoside bindin…	K04079	HSP90A; molecular chaperone HtpG	hsa05200 Pathways in cancer - Homo sapiens (human); hsa04657 IL-17 signaling pathway - Homo sapiens (human); hsa04659 Th17 cell differentiation - Homo sapiens (human); hsa04621 NOD-like receptor signaling pathway - Homo sapiens (human); hsa04151 PI3K-Akt signaling pathway - Homo sapiens (human); hsa05418 Fluid shear stress and atherosclerosis - Homo sapiens (human); hsa04612 Antigen processing an…	IPR020575; IPR020568; IPR003594;	Heat shock protein Hsp90, N-terminal; Ribosomal protein S5 domain 2-type fold; Histidine kinase-like ATPase, C-terminal domain;
P08238	347	2.978	Up	0.036964	K	Heat shock protein HSP 90-beta	HSP90AB1	1	0.000567176	67.385	RAPFDLFENK(1)K	3	-0.059153	4	cytoplasm	single organism signaling; cellular component biogenesis; regulation of cell death; reproductive process; regulation of neuron apoptotic process; positive regulation of biosynthetic process; regulation of defense response; cellular metabolic process; regulation of cell cycle process; regulation of protein serine/threonine kinase activity; metabolic process; macromolecular complex assembly; regula…	membrane; cluster of actin-based cell projections; extracellular region part; organelle membrane; cytoplasm; cytoplasmic vesicle part; macromolecular complex; sperm plasma membrane; cell; ficolin-1-rich granule lumen; organelle part; lysosomal membrane; extracellular exosome; ficolin-1-rich granule; nucleoplasm; plasma membrane region; intracellular; lysosome; secretory vesicle; membrane-bounded …	pyrimidine nucleoside binding; organic cyclic compound binding; histone deacetylase binding; ribonucleotide binding; binding; purine ribonucleoside binding; anion binding; adenyl ribonucleotide binding; adenyl nucleotide binding; pyrimidine nucleotide binding; purine ribonucleoside triphosphate binding; pyrimidine ribonucleotide binding; ATP binding; double-stranded RNA binding; nucleoside bindin…	K04079	HSP90A; molecular chaperone HtpG	hsa05200 Pathways in cancer - Homo sapiens (human); hsa04657 IL-17 signaling pathway - Homo sapiens (human); hsa04659 Th17 cell differentiation - Homo sapiens (human); hsa04621 NOD-like receptor signaling pathway - Homo sapiens (human); hsa04151 PI3K-Akt signaling pathway - Homo sapiens (human); hsa05418 Fluid shear stress and atherosclerosis - Homo sapiens (human); hsa04612 Antigen processing an…	IPR020575; IPR020568; IPR003594;	Heat shock protein Hsp90, N-terminal; Ribosomal protein S5 domain 2-type fold; Histidine kinase-like ATPase, C-terminal domain;
P08238	435	1.886	Up	0.0078222	K	Heat shock protein HSP 90-beta	HSP90AB1	1	0.000115139	91.549	FYEAFSK(1)NLK	2	0.13101	1	cytoplasm	single organism signaling; cellular component biogenesis; regulation of cell death; reproductive process; regulation of neuron apoptotic process; positive regulation of biosynthetic process; regulation of defense response; cellular metabolic process; regulation of cell cycle process; regulation of protein serine/threonine kinase activity; metabolic process; macromolecular complex assembly; regula…	membrane; cluster of actin-based cell projections; extracellular region part; organelle membrane; cytoplasm; cytoplasmic vesicle part; macromolecular complex; sperm plasma membrane; cell; ficolin-1-rich granule lumen; organelle part; lysosomal membrane; extracellular exosome; ficolin-1-rich granule; nucleoplasm; plasma membrane region; intracellular; lysosome; secretory vesicle; membrane-bounded …	pyrimidine nucleoside binding; organic cyclic compound binding; histone deacetylase binding; ribonucleotide binding; binding; purine ribonucleoside binding; anion binding; adenyl ribonucleotide binding; adenyl nucleotide binding; pyrimidine nucleotide binding; purine ribonucleoside triphosphate binding; pyrimidine ribonucleotide binding; ATP binding; double-stranded RNA binding; nucleoside bindin…	K04079	HSP90A; molecular chaperone HtpG	hsa05200 Pathways in cancer - Homo sapiens (human); hsa04657 IL-17 signaling pathway - Homo sapiens (human); hsa04659 Th17 cell differentiation - Homo sapiens (human); hsa04621 NOD-like receptor signaling pathway - Homo sapiens (human); hsa04151 PI3K-Akt signaling pathway - Homo sapiens (human); hsa05418 Fluid shear stress and atherosclerosis - Homo sapiens (human); hsa04612 Antigen processing an…	IPR020575; IPR020568; IPR003594;	Heat shock protein Hsp90, N-terminal; Ribosomal protein S5 domain 2-type fold; Histidine kinase-like ATPase, C-terminal domain;
P08263	84	3.873	Up	0.0035603	K	Glutathione S-transferase A1	GSTA1	1	0.00617326	74.533	YNLYGK(1)DIK	2	-0.25346	5	cytoplasm	unsaturated fatty acid metabolic process; peptide metabolic process; cellular developmental process; single-organism process; biosynthetic process; cellular lipid metabolic process; organonitrogen compound biosynthetic process; response to stimulus; cellular metabolic process; sulfur compound biosynthetic process; organic substance metabolic process; cell differentiation; glutathione derivative m…	extracellular exosome; organelle; extracellular region part; cell part; intracellular; cytoplasm; vesicle; extracellular vesicle; intracellular part; cytosol; cell; membrane-bounded organelle; extracellular region; extracellular organelle; cytoplasmic part;	glutathione transferase activity; glutathione peroxidase activity; catalytic activity; binding; transferase activity, transferring alkyl or aryl (other than methyl) groups; antioxidant activity; protein binding; peroxidase activity; transferase activity; oxidoreductase activity, acting on peroxide as acceptor; oxidoreductase activity;	K00799	GST; glutathione S-transferase [EC:2.5.1.18]	hsa01524 Platinum drug resistance - Homo sapiens (human); hsa00480 Glutathione metabolism - Homo sapiens (human); hsa05200 Pathways in cancer - Homo sapiens (human); hsa05204 Chemical carcinogenesis - Homo sapiens (human); hsa00980 Metabolism of xenobiotics by cytochrome P450 - Homo sapiens (human); hsa05418 Fluid shear stress and atherosclerosis - Homo sapiens (human); hsa00982 Drug metabolism -…	IPR010987; IPR004046; IPR004045; IPR012336;	Glutathione S-transferase, C-terminal-like; Glutathione S-transferase, C-terminal; Glutathione S-transferase, N-terminal; Thioredoxin-like fold;
P08263	138	0.32	Down	0.0035603	K	Glutathione S-transferase A1	GSTA1	1	0.0137371	49.189	YFPAFEK(1)VLK	2	0.54681	3	cytoplasm	unsaturated fatty acid metabolic process; peptide metabolic process; cellular developmental process; single-organism process; biosynthetic process; cellular lipid metabolic process; organonitrogen compound biosynthetic process; response to stimulus; cellular metabolic process; sulfur compound biosynthetic process; organic substance metabolic process; cell differentiation; glutathione derivative m…	extracellular exosome; organelle; extracellular region part; cell part; intracellular; cytoplasm; vesicle; extracellular vesicle; intracellular part; cytosol; cell; membrane-bounded organelle; extracellular region; extracellular organelle; cytoplasmic part;	glutathione transferase activity; glutathione peroxidase activity; catalytic activity; binding; transferase activity, transferring alkyl or aryl (other than methyl) groups; antioxidant activity; protein binding; peroxidase activity; transferase activity; oxidoreductase activity, acting on peroxide as acceptor; oxidoreductase activity;	K00799	GST; glutathione S-transferase [EC:2.5.1.18]	hsa01524 Platinum drug resistance - Homo sapiens (human); hsa00480 Glutathione metabolism - Homo sapiens (human); hsa05200 Pathways in cancer - Homo sapiens (human); hsa05204 Chemical carcinogenesis - Homo sapiens (human); hsa00980 Metabolism of xenobiotics by cytochrome P450 - Homo sapiens (human); hsa05418 Fluid shear stress and atherosclerosis - Homo sapiens (human); hsa00982 Drug metabolism -…	IPR010987; IPR004046; IPR004045; IPR012336;	Glutathione S-transferase, C-terminal-like; Glutathione S-transferase, C-terminal; Glutathione S-transferase, N-terminal; Thioredoxin-like fold;
P08263	205	1.639	Up	0.0035603	K	Glutathione S-transferase A1	GSTA1	1	0.0261492	60.972	K(1)PPMDEK	2	1.1677	5	cytoplasm	unsaturated fatty acid metabolic process; peptide metabolic process; cellular developmental process; single-organism process; biosynthetic process; cellular lipid metabolic process; organonitrogen compound biosynthetic process; response to stimulus; cellular metabolic process; sulfur compound biosynthetic process; organic substance metabolic process; cell differentiation; glutathione derivative m…	extracellular exosome; organelle; extracellular region part; cell part; intracellular; cytoplasm; vesicle; extracellular vesicle; intracellular part; cytosol; cell; membrane-bounded organelle; extracellular region; extracellular organelle; cytoplasmic part;	glutathione transferase activity; glutathione peroxidase activity; catalytic activity; binding; transferase activity, transferring alkyl or aryl (other than methyl) groups; antioxidant activity; protein binding; peroxidase activity; transferase activity; oxidoreductase activity, acting on peroxide as acceptor; oxidoreductase activity;	K00799	GST; glutathione S-transferase [EC:2.5.1.18]	hsa01524 Platinum drug resistance - Homo sapiens (human); hsa00480 Glutathione metabolism - Homo sapiens (human); hsa05200 Pathways in cancer - Homo sapiens (human); hsa05204 Chemical carcinogenesis - Homo sapiens (human); hsa00980 Metabolism of xenobiotics by cytochrome P450 - Homo sapiens (human); hsa05418 Fluid shear stress and atherosclerosis - Homo sapiens (human); hsa00982 Drug metabolism -…	IPR010987; IPR004046; IPR004045; IPR012336;	Glutathione S-transferase, C-terminal-like; Glutathione S-transferase, C-terminal; Glutathione S-transferase, N-terminal; Thioredoxin-like fold;
P08263	4	1.669	Up	0.0035603	K	Glutathione S-transferase A1	GSTA1	1	0.00279807	53.448	AEK(1)PK(1)LHYFNAR	3	-0.085141	3	cytoplasm	unsaturated fatty acid metabolic process; peptide metabolic process; cellular developmental process; single-organism process; biosynthetic process; cellular lipid metabolic process; organonitrogen compound biosynthetic process; response to stimulus; cellular metabolic process; sulfur compound biosynthetic process; organic substance metabolic process; cell differentiation; glutathione derivative m…	extracellular exosome; organelle; extracellular region part; cell part; intracellular; cytoplasm; vesicle; extracellular vesicle; intracellular part; cytosol; cell; membrane-bounded organelle; extracellular region; extracellular organelle; cytoplasmic part;	glutathione transferase activity; glutathione peroxidase activity; catalytic activity; binding; transferase activity, transferring alkyl or aryl (other than methyl) groups; antioxidant activity; protein binding; peroxidase activity; transferase activity; oxidoreductase activity, acting on peroxide as acceptor; oxidoreductase activity;	K00799	GST; glutathione S-transferase [EC:2.5.1.18]	hsa01524 Platinum drug resistance - Homo sapiens (human); hsa00480 Glutathione metabolism - Homo sapiens (human); hsa05200 Pathways in cancer - Homo sapiens (human); hsa05204 Chemical carcinogenesis - Homo sapiens (human); hsa00980 Metabolism of xenobiotics by cytochrome P450 - Homo sapiens (human); hsa05418 Fluid shear stress and atherosclerosis - Homo sapiens (human); hsa00982 Drug metabolism -…	IPR010987; IPR004046; IPR004045; IPR012336;	Glutathione S-transferase, C-terminal-like; Glutathione S-transferase, C-terminal; Glutathione S-transferase, N-terminal; Thioredoxin-like fold;
P08263	141	0.421	Down	0.0035603	K	Glutathione S-transferase A1	GSTA1	1	0.000714445	54.09	VLK(1)SHGQDYLVGNK	3	1.1653	6	cytoplasm	unsaturated fatty acid metabolic process; peptide metabolic process; cellular developmental process; single-organism process; biosynthetic process; cellular lipid metabolic process; organonitrogen compound biosynthetic process; response to stimulus; cellular metabolic process; sulfur compound biosynthetic process; organic substance metabolic process; cell differentiation; glutathione derivative m…	extracellular exosome; organelle; extracellular region part; cell part; intracellular; cytoplasm; vesicle; extracellular vesicle; intracellular part; cytosol; cell; membrane-bounded organelle; extracellular region; extracellular organelle; cytoplasmic part;	glutathione transferase activity; glutathione peroxidase activity; catalytic activity; binding; transferase activity, transferring alkyl or aryl (other than methyl) groups; antioxidant activity; protein binding; peroxidase activity; transferase activity; oxidoreductase activity, acting on peroxide as acceptor; oxidoreductase activity;	K00799	GST; glutathione S-transferase [EC:2.5.1.18]	hsa01524 Platinum drug resistance - Homo sapiens (human); hsa00480 Glutathione metabolism - Homo sapiens (human); hsa05200 Pathways in cancer - Homo sapiens (human); hsa05204 Chemical carcinogenesis - Homo sapiens (human); hsa00980 Metabolism of xenobiotics by cytochrome P450 - Homo sapiens (human); hsa05418 Fluid shear stress and atherosclerosis - Homo sapiens (human); hsa00982 Drug metabolism -…	IPR010987; IPR004046; IPR004045; IPR012336;	Glutathione S-transferase, C-terminal-like; Glutathione S-transferase, C-terminal; Glutathione S-transferase, N-terminal; Thioredoxin-like fold;
P08263	196	1.501	Up	0.0035603	K	Glutathione S-transferase A1	GSTA1	1	4.29e-08	135.43	K(1)FLQPGSPR	2	0.69821	6	cytoplasm	unsaturated fatty acid metabolic process; peptide metabolic process; cellular developmental process; single-organism process; biosynthetic process; cellular lipid metabolic process; organonitrogen compound biosynthetic process; response to stimulus; cellular metabolic process; sulfur compound biosynthetic process; organic substance metabolic process; cell differentiation; glutathione derivative m…	extracellular exosome; organelle; extracellular region part; cell part; intracellular; cytoplasm; vesicle; extracellular vesicle; intracellular part; cytosol; cell; membrane-bounded organelle; extracellular region; extracellular organelle; cytoplasmic part;	glutathione transferase activity; glutathione peroxidase activity; catalytic activity; binding; transferase activity, transferring alkyl or aryl (other than methyl) groups; antioxidant activity; protein binding; peroxidase activity; transferase activity; oxidoreductase activity, acting on peroxide as acceptor; oxidoreductase activity;	K00799	GST; glutathione S-transferase [EC:2.5.1.18]	hsa01524 Platinum drug resistance - Homo sapiens (human); hsa00480 Glutathione metabolism - Homo sapiens (human); hsa05200 Pathways in cancer - Homo sapiens (human); hsa05204 Chemical carcinogenesis - Homo sapiens (human); hsa00980 Metabolism of xenobiotics by cytochrome P450 - Homo sapiens (human); hsa05418 Fluid shear stress and atherosclerosis - Homo sapiens (human); hsa00982 Drug metabolism -…	IPR010987; IPR004046; IPR004045; IPR012336;	Glutathione S-transferase, C-terminal-like; Glutathione S-transferase, C-terminal; Glutathione S-transferase, N-terminal; Thioredoxin-like fold;
P08758	309	0.35	Down	0.0079163	K	Annexin A5	ANXA5	1	0.0316768	59.067	GDTSGDYK(1)K	2	2.8062	1	cytoplasm	regulation of cellular process; single organism signaling; single-multicellular organism process; regulation of cell death; blood coagulation; regulation of biological quality; negative regulation of programmed cell death; regulation of programmed cell death; negative regulation of multicellular organismal process; platelet degranulation; single-organism process; negative regulation of biological…	membrane; extracellular region part; extracellular space; external side of plasma membrane; cell junction; cell periphery; vesicle; cytoplasm; intracellular part; cell; extracellular exosome; focal adhesion; cell part; membrane part; intracellular; adherens junction; extracellular vesicle; cell-substrate junction; membrane-bounded organelle; cell-substrate adherens junction; side of membrane; anc…	calcium-dependent phospholipid binding; lipase inhibitor activity; enzyme regulator activity; binding; phospholipid binding; ion binding; lipid binding; phospholipase inhibitor activity; cation binding; metal ion binding; protein binding; anion binding; calcium ion binding; molecular function regulator; enzyme inhibitor activity;	K16646
P08758	97	2.119	Up	0.0079163	K	Annexin A5	ANXA5	1	2.04e-09	89.301	LYDAYELK(1)HALK	2	0.13339	7	cytoplasm	regulation of cellular process; single organism signaling; single-multicellular organism process; regulation of cell death; blood coagulation; regulation of biological quality; negative regulation of programmed cell death; regulation of programmed cell death; negative regulation of multicellular organismal process; platelet degranulation; single-organism process; negative regulation of biological…	membrane; extracellular region part; extracellular space; external side of plasma membrane; cell junction; cell periphery; vesicle; cytoplasm; intracellular part; cell; extracellular exosome; focal adhesion; cell part; membrane part; intracellular; adherens junction; extracellular vesicle; cell-substrate junction; membrane-bounded organelle; cell-substrate adherens junction; side of membrane; anc…	calcium-dependent phospholipid binding; lipase inhibitor activity; enzyme regulator activity; binding; phospholipid binding; ion binding; lipid binding; phospholipase inhibitor activity; cation binding; metal ion binding; protein binding; anion binding; calcium ion binding; molecular function regulator; enzyme inhibitor activity;	K16646
P09429	114	1.508	Up	0.0081793	K	High mobility group protein B1	HMGB1	1	0.000889421	46.701	IK(1)GEHPGLSIGDVAK	3	-0.70867	2	nucleus	single organism signaling; regulation of leukocyte activation; regulation of cell death; regulation of stress-activated MAPK cascade; DNA ligation; T cell differentiation involved in immune response; positive regulation of biosynthetic process; regulation of defense response; autophagy; cellular metabolic process; regulation of endothelial cell migration; T cell activation; positive regulation of…	secretory granule lumen; membrane; extracellular space; extracellular region part; cytoplasmic vesicle; cell periphery; vesicle; cytoplasm; cytoplasmic vesicle part; intracellular part; cell; ficolin-1-rich granule lumen; organelle part; non-membrane-bounded organelle; condensed chromosome; membrane-enclosed lumen; ficolin-1-rich granule; vesicle lumen; nucleoplasm; intracellular organelle lumen;…	receptor binding; DNA polymerase binding; double-stranded DNA binding; C-X-C chemokine binding; single-stranded DNA binding; protein binding; chemokine binding; DNA secondary structure binding; transcription factor activity, sequence-specific DNA binding; phosphatidylserine binding; heterocyclic compound binding; organic cyclic compound binding; bubble DNA binding; cytokine activity; RAGE recepto…	K10802	HMGB1; high mobility group protein B1	hsa03410 Base excision repair - Homo sapiens (human); hsa04140 Autophagy - animal - Homo sapiens (human);	IPR009071;	High mobility group box domain;
P09525	213	1.506	Up	0.0048219	K	Annexin A4	ANXA4	1	2.3554e-05	67.879	NHLLHVFDEYK(1)R	3	0.085861	3	cytoplasm	single organism signaling; regulation of cell death; negative regulation of sequence-specific DNA binding transcription factor activity; cell surface receptor signaling pathway; cellular developmental process; negative regulation of multicellular organismal process; regulation of secretion; single-organism process; negative regulation of cytokine production; negative regulation of cytokine secret…	intracellular organelle; membrane; extracellular region part; nuclear envelope; organelle membrane; cell periphery; intracellular organelle part; organelle envelope; vesicle; cytoplasm; endomembrane system; vesicle membrane; intracellular part; cell; extracellular region; organelle part; plasma membrane; intracellular membrane-bounded organelle; organelle; extracellular exosome; nuclear membrane;…	calcium-dependent phospholipid binding; lipase inhibitor activity; ion binding; phospholipase inhibitor activity; protein binding; molecular function regulator; enzyme inhibitor activity; calcium-dependent protein binding; identical protein binding; enzyme regulator activity; binding; phospholipid binding; lipid binding; cation binding; metal ion binding; anion binding; NF-kappaB binding; calcium…	K17093
P09622	430	1.509	Up	0.0097226	K	"Dihydrolipoyl dehydrogenase, mitochondrial"	DLD	1	0.00114349	60.157	AK(1)TNADTDGMVK	2	0.25897	4	mitochondria	nucleoside metabolic process; developmental maturation; regulation of biological quality; dihydrolipoamide metabolic process; pyridine nucleotide metabolic process; reproductive process; regulation of acetyl-CoA biosynthetic process from pyruvate; cellular lipid metabolic process; regulation of lipid metabolic process; cellular metabolic process; sulfur compound biosynthetic process; metabolic pr…	cytoplasmic vesicle; cytoplasm; vesicle; cytoplasmic vesicle part; macromolecular complex; acrosomal matrix; intracellular part; cell; organelle part; dihydrolipoyl dehydrogenase complex; membrane-enclosed lumen; catalytic complex; nucleoplasm; intracellular organelle lumen; myelin sheath; intracellular; cell part; secretory vesicle; secretory granule; membrane-bounded organelle; organelle lumen;…	dihydrolipoyl dehydrogenase activity; oxidoreductase activity, acting on NAD(P)H; lipoamide binding; nucleoside phosphate binding; flavin adenine dinucleotide binding; ion binding; nucleotide binding; amide binding; cofactor binding; oxidoreductase activity, acting on a sulfur group of donors, NAD(P) as acceptor; sulfur compound binding; oxidoreductase activity; heterocyclic compound binding; org…	K00382	DLD; dihydrolipoamide dehydrogenase [EC:1.8.1.4]	hsa00280 Valine, leucine and isoleucine degradation - Homo sapiens (human); hsa00640 Propanoate metabolism - Homo sapiens (human); hsa00620 Pyruvate metabolism - Homo sapiens (human); hsa01100 Metabolic pathways - Homo sapiens (human); hsa00020 Citrate cycle (TCA cycle) - Homo sapiens (human); hsa01200 Carbon metabolism - Homo sapiens (human); hsa00630 Glyoxylate and dicarboxylate metabolism - Ho…	IPR016156; IPR004099; IPR023753;	FAD/NAD-linked reductase, dimerisation domain; Pyridine nucleotide-disulphide oxidoreductase, dimerisation domain; FAD/NAD(P)-binding domain;
P09874	119	2.392	Up	0.00134436	K	Poly [ADP-ribose] polymerase 1	PARP1	1	0.00645967	44.252	TLGDFAAEYAK(1)SNR	2	-0.35288	1	nucleus	cellular component biogenesis; single organism signaling; regulation of cell death; DNA ligation; negative regulation of nucleotide metabolic process; nucleotide-excision repair; response to beta-amyloid; regulation of neuron apoptotic process; positive regulation of biosynthetic process; positive regulation of muscle hypertrophy; cellular metabolic process; positive regulation of membrane depola…	membrane; nuclear chromosome, telomeric region; chromosome, telomeric region; cytoplasm; macromolecular complex; intracellular part; cell; organelle part; chromosomal part; non-membrane-bounded organelle; membrane-enclosed lumen; nucleoplasm; intracellular organelle lumen; nuclear chromosome part; cell part; intracellular; chromosome; membrane-bounded organelle; organelle lumen; intracellular org…	nucleoside phosphate binding; protein N-terminus binding; DNA ligase (ATP) activity; receptor binding; protein kinase binding; ligase activity; protein binding; hormone receptor binding; DNA ligase activity; heterocyclic compound binding; organic cyclic compound binding; histone deacetylase binding; identical protein binding; catalytic activity; binding; steroid hormone receptor binding; cation b…	K10798	PARP; poly [ADP-ribose] polymerase [EC:2.4.2.30]	hsa04210 Apoptosis - Homo sapiens (human); hsa03410 Base excision repair - Homo sapiens (human); hsa04064 NF-kappa B signaling pathway - Homo sapiens (human);	IPR008893; IPR004102; IPR012982; IPR001510; IPR012317; IPR001357;	WGR domain; Poly(ADP-ribose) polymerase, regulatory domain; PADR1 domain; Zinc finger, PARP-type; Poly(ADP-ribose) polymerase, catalytic domain; BRCT domain;
P09960	573	2.772	Up	0.025005	K	Leukotriene A-4 hydrolase	LTA4H	1	0.00197894	60.157	PLFK(1)DLAAFDK	2	-0.36024	6	cytoplasm	peptide metabolic process; leukocyte activation; organic acid biosynthetic process; leukotriene biosynthetic process; fatty acid derivative metabolic process; single-organism process; biosynthetic process; cellular lipid metabolic process; cellular metabolic process; establishment of localization; lipid biosynthetic process; icosanoid biosynthetic process; metabolic process; peptide catabolic pro…	tertiary granule lumen; extracellular region part; cytoplasmic vesicle; cytoplasm; vesicle; cytoplasmic vesicle part; intracellular part; cell; ficolin-1-rich granule lumen; organelle part; extracellular exosome; ficolin-1-rich granule; membrane-enclosed lumen; nucleoplasm; intracellular organelle lumen; intracellular; cell part; secretory vesicle; extracellular vesicle; secretory granule; membra…	RNA binding; hydrolase activity, acting on ether bonds; exopeptidase activity; peptidase activity; ion binding; metalloaminopeptidase activity; metalloexopeptidase activity; protein binding; aminopeptidase activity; metallopeptidase activity; hydrolase activity; amide binding; zinc ion binding; heterocyclic compound binding; organic cyclic compound binding; transition metal ion binding; leukotrie…	K01254	LTA4H; leukotriene-A4 hydrolase [EC:3.3.2.6]	hsa01100 Metabolic pathways - Homo sapiens (human); hsa00590 Arachidonic acid metabolism - Homo sapiens (human);	IPR014782; IPR015211; IPR016024;	Peptidase M1, membrane alanine aminopeptidase, N-terminal; Peptidase M1, leukotriene A4 hydrolase/aminopeptidase C-terminal; Armadillo-type fold;
P0DMV9	526	2.087	Up	0.029421	K	Heat shock 70 kDa protein 1B	HSPA1B	1	0.00782983	70.552	YK(1)AEDEVQR	2	-0.51582	5	cytoplasm	entry into host; regulation of biological quality; nucleoside metabolic process; regulation of cell death; leukocyte activation; positive regulation of microtubule polymerization; regulation of defense response; regulation of cell cycle process; cellular metabolic process; metabolic process; positive regulation of tumor necrosis factor-mediated signaling pathway; positive regulation of multicellu…	extracellular region part; extracellular space; microtubule organizing center part; cytoplasmic vesicle; cell junction; vesicle; cytoplasm; cytoplasmic vesicle part; intracellular part; cell; ficolin-1-rich granule lumen; organelle part; non-membrane-bounded organelle; cytoskeleton; membrane-enclosed lumen; ficolin-1-rich granule; microtubule organizing center; nucleoplasm; focal adhesion; intrac…	C3HC4-type RING finger domain binding; nucleoside phosphate binding; ubiquitin protein ligase binding; receptor binding; hydrolase activity, acting on acid anhydrides; hydrolase activity; protein binding; protein binding involved in protein folding; ATPase activity; heterocyclic compound binding; organic cyclic compound binding; histone deacetylase binding; pyrophosphatase activity; ribonucleotid…	K03283	HSPA1_8; heat shock 70kDa protein 1/8	hsa03040 Spliceosome - Homo sapiens (human); hsa05169 Epstein-Barr virus infection - Homo sapiens (human); hsa05020 Prion diseases - Homo sapiens (human); hsa05162 Measles - Homo sapiens (human); hsa05134 Legionellosis - Homo sapiens (human); hsa04010 MAPK signaling pathway - Homo sapiens (human); hsa04144 Endocytosis - Homo sapiens (human); hsa04612 Antigen processing and presentation - Homo sap…	IPR029048; IPR029047;	Heat shock protein 70kD, C-terminal domain; Heat shock protein 70kD, peptide-binding domain;
P10515	466	2.744	Up	0.00115547	K	"Dihydrolipoyllysine-residue acetyltransferase component of pyruvate dehydrogenase complex, mitochondrial"	DLAT	1	0.0153203	58.699	ELNK(1)ILEGR	2	0.4197	3	mitochondria	cofactor biosynthetic process; regulation of acetyl-CoA biosynthetic process from pyruvate; single-organism process; biosynthetic process; regulation of lipid metabolic process; cellular metabolic process; thioester biosynthetic process; sulfur compound biosynthetic process; acetyl-CoA biosynthetic process; glucose metabolic process; regulation of coenzyme metabolic process; metabolic process; ge…	mitochondrial matrix; intracellular organelle; mitochondrial part; cytoplasm; intracellular organelle part; macromolecular complex; intracellular part; pyruvate dehydrogenase complex; cell; mitochondrion; organelle part; membrane-enclosed lumen; organelle; intracellular membrane-bounded organelle; catalytic complex; intracellular organelle lumen; myelin sheath; cell part; intracellular; oxidoredu…	S-acyltransferase activity; dihydrolipoyllysine-residue acetyltransferase activity; transferase activity, transferring acyl groups; catalytic activity; binding; S-acetyltransferase activity; protein binding; transferase activity, transferring acyl groups other than amino-acyl groups; dihydrolipoamide S-acyltransferase activity; transferase activity; acetyltransferase activity;	K00627	DLAT; pyruvate dehydrogenase E2 component (dihydrolipoamide acetyltransferase) [EC:2.3.1.12]	hsa00620 Pyruvate metabolism - Homo sapiens (human); hsa01100 Metabolic pathways - Homo sapiens (human); hsa00020 Citrate cycle (TCA cycle) - Homo sapiens (human); hsa00010 Glycolysis / Gluconeogenesis - Homo sapiens (human); hsa01200 Carbon metabolism - Homo sapiens (human);	IPR004167; IPR001078; IPR011053; IPR000089; IPR023213;	E3-binding domain; 2-oxoacid dehydrogenase acyltransferase, catalytic domain; Single hybrid motif; Biotin/lipoyl attachment; Chloramphenicol acetyltransferase-like domain;
P10809	91	474.391	Up	0.0109814	K	"60 kDa heat shock protein, mitochondrial"	HSPD1	1	0.0241631	94.262	YK(1)NIGAK	2	-0.062015	1	mitochondria	cellular component biogenesis; single organism signaling; regulation of leukocyte activation; detection of chemical stimulus; regulation of cell death; regulation of tumor necrosis factor production; regulation of neuron apoptotic process; response to organophosphorus; regulation of defense response; cellular metabolic process; response to biotic stimulus; T cell activation; metabolic process; ma…	membrane; extracellular region part; organelle membrane; membrane microdomain; cytoplasm; microbody part; macromolecular complex; mitochondrial membrane part; cell; organelle part; early endosome; extracellular exosome; myelin sheath; intracellular; secretory vesicle; membrane region; membrane-bounded organelle; mitochondrial inner membrane; organelle lumen; mitochondrial matrix; peroxisomal part…	nucleoside phosphate binding; ubiquitin protein ligase binding; hormone binding; double-stranded DNA binding; protein dimerization activity; hydrolase activity, acting on acid anhydrides; single-stranded DNA binding; hydrolase activity; protein binding; protein binding involved in protein folding; ATPase activity; heterocyclic compound binding; organic cyclic compound binding; pyrophosphatase act…	K04077	groEL; chaperonin GroEL	hsa03018 RNA degradation - Homo sapiens (human); hsa05134 Legionellosis - Homo sapiens (human); hsa05152 Tuberculosis - Homo sapiens (human); hsa04940 Type I diabetes mellitus - Homo sapiens (human);	IPR027409; IPR027413;	GroEL-like apical domain; GroEL-like equatorial domain;
P10909	222	1.687	Up	4.26e-05	K	Clusterin	CLU	1	0.000703678	81.017	RPHFFFPK(1)SR	3	-0.37244	4	extracellular	cellular component biogenesis; single organism signaling; negative regulation of beta-amyloid formation; regulation of cell death; negative regulation of cellular response to thapsigargin; ensheathment of neurons; regulation of tumor necrosis factor production; positive regulation of proteasomal ubiquitin-dependent protein catabolic process; negative regulation of release of cytochrome c from mit…	dendrite; membrane; extracellular region part; organelle membrane; cytoplasm; cytoplasmic vesicle part; macromolecular complex; cell; organelle part; extracellular exosome; intracellular; lipoprotein particle; secretory vesicle; neuron projection; neurofibrillary tangle; membrane-bounded organelle; neuron part; organelle lumen; cell projection; inclusion body; organelle envelope; extracellular re…	misfolded protein binding; protein binding; ubiquitin protein ligase binding; ubiquitin-like protein ligase binding; chaperone binding; binding; enzyme binding;	K17252	CLU; clusterin	hsa04610 Complement and coagulation cascades - Homo sapiens (human);	IPR016015; IPR016014;	Clusterin, C-terminal; Clusterin, N-terminal;
P11021	352	1.923	Up	0.0100231	K	78 kDa glucose-regulated protein	HSPA5	1	0.0182164	68.657	VLEDSDLK(1)K	2	-0.12976	3	endoplasmic reticulum	single organism signaling; regulation of cell death; positive regulation of biosynthetic process; response to organophosphorus; negative regulation of protein binding; regulation of response to endoplasmic reticulum stress; cellular metabolic process; response to biotic stimulus; substantia nigra development; metabolic process; protein localization to endoplasmic reticulum; positive regulation of…	smooth endoplasmic reticulum; membrane; endoplasmic reticulum; nuclear outer membrane-endoplasmic reticulum membrane network; extracellular region part; cytoplasmic vesicle; cell periphery; cell junction; vesicle; cytoplasm; macromolecular complex; intrinsic component of membrane; intracellular part; cell; organelle part; pigment granule; membrane-enclosed lumen; extracellular exosome; intracellu…	nucleoside phosphate binding; ubiquitin protein ligase binding; hydrolase activity, acting on acid anhydrides; hydrolase activity; protein binding; ATPase activity; organic cyclic compound binding; heterocyclic compound binding; pyrophosphatase activity; catalytic activity; ribonucleotide binding; binding; cadherin binding; purine ribonucleoside binding; cation binding; anion binding; adenyl ribo…	K09490	HSPA5; heat shock 70kDa protein 5	hsa03060 Protein export - Homo sapiens (human); hsa04918 Thyroid hormone synthesis - Homo sapiens (human); hsa04612 Antigen processing and presentation - Homo sapiens (human); hsa04141 Protein processing in endoplasmic reticulum - Homo sapiens (human); hsa05020 Prion diseases - Homo sapiens (human);	IPR029048; IPR029047;	Heat shock protein 70kD, C-terminal domain; Heat shock protein 70kD, peptide-binding domain;
P11142	246	0.311	Down	0.044098	K	Heat shock cognate 71 kDa protein	HSPA8	1	3.25e-05	74.962	MVNHFIAEFK(1)R	3	-0.22154	4	cytoplasm	single organism signaling; posttranscriptional regulation of gene expression; protein targeting to vacuole; autophagy; cellular metabolic process; metabolic process; ribose phosphate metabolic process; RNA processing; positive regulation by host of viral process; cellular response to stimulus; regulation of primary metabolic process; protein transmembrane transport; single-organism cellular proce…	membrane; extracellular region part; organelle membrane; Prp19 complex; cytoplasm; cytoplasmic vesicle part; macromolecular complex; cell; ficolin-1-rich granule lumen; organelle part; vacuolar lumen; non-membrane-bounded organelle; lysosomal membrane; extracellular exosome; ficolin-1-rich granule; nucleoplasm; focal adhesion; clathrin-coated vesicle; myelin sheath; intracellular; lysosome; secre…	C3HC4-type RING finger domain binding; nucleoside phosphate binding; ubiquitin protein ligase binding; receptor binding; hydrolase activity, acting on acid anhydrides; hydrolase activity; protein binding; antigen binding; phosphatidylserine binding; ATPase activity; organic cyclic compound binding; heterocyclic compound binding; pyrophosphatase activity; catalytic activity; ribonucleotide binding…	K03283	HSPA1_8; heat shock 70kDa protein 1/8	hsa03040 Spliceosome - Homo sapiens (human); hsa05169 Epstein-Barr virus infection - Homo sapiens (human); hsa05020 Prion diseases - Homo sapiens (human); hsa05162 Measles - Homo sapiens (human); hsa05134 Legionellosis - Homo sapiens (human); hsa04010 MAPK signaling pathway - Homo sapiens (human); hsa04144 Endocytosis - Homo sapiens (human); hsa04612 Antigen processing and presentation - Homo sap…	IPR029048; IPR029047;	Heat shock protein 70kD, C-terminal domain; Heat shock protein 70kD, peptide-binding domain;
P11142	128	1.655	Up	0.044098	K	Heat shock cognate 71 kDa protein	HSPA8	1	0.00908362	47.712	MK(1)EIAEAYLGK	2	2.2594	3	cytoplasm	single organism signaling; posttranscriptional regulation of gene expression; protein targeting to vacuole; autophagy; cellular metabolic process; metabolic process; ribose phosphate metabolic process; RNA processing; positive regulation by host of viral process; cellular response to stimulus; regulation of primary metabolic process; protein transmembrane transport; single-organism cellular proce…	membrane; extracellular region part; organelle membrane; Prp19 complex; cytoplasm; cytoplasmic vesicle part; macromolecular complex; cell; ficolin-1-rich granule lumen; organelle part; vacuolar lumen; non-membrane-bounded organelle; lysosomal membrane; extracellular exosome; ficolin-1-rich granule; nucleoplasm; focal adhesion; clathrin-coated vesicle; myelin sheath; intracellular; lysosome; secre…	C3HC4-type RING finger domain binding; nucleoside phosphate binding; ubiquitin protein ligase binding; receptor binding; hydrolase activity, acting on acid anhydrides; hydrolase activity; protein binding; antigen binding; phosphatidylserine binding; ATPase activity; organic cyclic compound binding; heterocyclic compound binding; pyrophosphatase activity; catalytic activity; ribonucleotide binding…	K03283	HSPA1_8; heat shock 70kDa protein 1/8	hsa03040 Spliceosome - Homo sapiens (human); hsa05169 Epstein-Barr virus infection - Homo sapiens (human); hsa05020 Prion diseases - Homo sapiens (human); hsa05162 Measles - Homo sapiens (human); hsa05134 Legionellosis - Homo sapiens (human); hsa04010 MAPK signaling pathway - Homo sapiens (human); hsa04144 Endocytosis - Homo sapiens (human); hsa04612 Antigen processing and presentation - Homo sap…	IPR029048; IPR029047;	Heat shock protein 70kD, C-terminal domain; Heat shock protein 70kD, peptide-binding domain;
P11142	257	1.952	Up	0.044098	K	Heat shock cognate 71 kDa protein	HSPA8	1	0.0232667	119.57	DISENK(1)R	2	-4.2402	3	cytoplasm	single organism signaling; posttranscriptional regulation of gene expression; protein targeting to vacuole; autophagy; cellular metabolic process; metabolic process; ribose phosphate metabolic process; RNA processing; positive regulation by host of viral process; cellular response to stimulus; regulation of primary metabolic process; protein transmembrane transport; single-organism cellular proce…	membrane; extracellular region part; organelle membrane; Prp19 complex; cytoplasm; cytoplasmic vesicle part; macromolecular complex; cell; ficolin-1-rich granule lumen; organelle part; vacuolar lumen; non-membrane-bounded organelle; lysosomal membrane; extracellular exosome; ficolin-1-rich granule; nucleoplasm; focal adhesion; clathrin-coated vesicle; myelin sheath; intracellular; lysosome; secre…	C3HC4-type RING finger domain binding; nucleoside phosphate binding; ubiquitin protein ligase binding; receptor binding; hydrolase activity, acting on acid anhydrides; hydrolase activity; protein binding; antigen binding; phosphatidylserine binding; ATPase activity; organic cyclic compound binding; heterocyclic compound binding; pyrophosphatase activity; catalytic activity; ribonucleotide binding…	K03283	HSPA1_8; heat shock 70kDa protein 1/8	hsa03040 Spliceosome - Homo sapiens (human); hsa05169 Epstein-Barr virus infection - Homo sapiens (human); hsa05020 Prion diseases - Homo sapiens (human); hsa05162 Measles - Homo sapiens (human); hsa05134 Legionellosis - Homo sapiens (human); hsa04010 MAPK signaling pathway - Homo sapiens (human); hsa04144 Endocytosis - Homo sapiens (human); hsa04612 Antigen processing and presentation - Homo sap…	IPR029048; IPR029047;	Heat shock protein 70kD, C-terminal domain; Heat shock protein 70kD, peptide-binding domain;
P11413	97	1.88	Up	0.00057589	K	Glucose-6-phosphate 1-dehydrogenase	G6PD	1	0.00334507	87.258	LK(1)LEDFFAR	2	1.0335	4	cytoplasm	positive regulation of calcium ion transmembrane transport via high voltage-gated calcium channel; developmental maturation; regulation of biological quality; regulation of cell death; peptide metabolic process; pyridine nucleotide metabolic process; alcohol metabolic process; myeloid cell homeostasis; brain development; regulation of neuron apoptotic process; negative regulation of muscle tissue…	intracellular organelle; membrane; extracellular region part; cell periphery; vesicle; cytoplasm; intracellular part; cytosol; cell; extracellular region; cytoplasmic side of plasma membrane; cytoplasmic side of membrane; plasma membrane; intracellular membrane-bounded organelle; organelle; extracellular exosome; nucleus; plasma membrane part; intracellular; cell part; membrane part; extracellula…	nucleoside phosphate binding; glucose binding; protein dimerization activity; protein binding; nucleotide binding; monosaccharide binding; cofactor binding; oxidoreductase activity; organic cyclic compound binding; oxidoreductase activity, acting on CH-OH group of donors; heterocyclic compound binding; oxidoreductase activity, acting on the CH-OH group of donors, NAD or NADP as acceptor; identica…	K00036	G6PD; glucose-6-phosphate 1-dehydrogenase [EC:1.1.1.49 1.1.1.363]	hsa00480 Glutathione metabolism - Homo sapiens (human); hsa01100 Metabolic pathways - Homo sapiens (human); hsa00030 Pentose phosphate pathway - Homo sapiens (human); hsa01200 Carbon metabolism - Homo sapiens (human); hsa05230 Central carbon metabolism in cancer - Homo sapiens (human);	IPR022675; IPR016040; IPR022674;	Glucose-6-phosphate dehydrogenase, C-terminal; NAD(P)-binding domain; Glucose-6-phosphate dehydrogenase, NAD-binding;
P11511	262	6.185	Up	0.00186074	K	Aromatase	CYP19A1	1	1.42e-12	117.09	DAIEVLIAEK(1)R	2	-0.3656	4	endoplasmic reticulum	ketone biosynthetic process; hormone biosynthetic process; negative regulation of macrophage chemotaxis; regulation of biological quality; gland development; uterus development; reproductive process; negative regulation of chemotaxis; single-organism process; biosynthetic process; regulation of defense response; estrogen biosynthetic process; cellular metabolic process; female sex differentiation…	intracellular organelle; membrane; nuclear outer membrane-endoplasmic reticulum membrane network; endoplasmic reticulum; intracellular organelle part; cytoplasm; endomembrane system; intracellular part; cell; organelle part; intracellular membrane-bounded organelle; organelle; endoplasmic reticulum part; membrane part; intracellular; cell part; membrane-bounded organelle; endoplasmic reticulum me…	iron ion binding; oxygen binding; ion binding; oxidoreductase activity, acting on paired donors, with incorporation or reduction of molecular oxygen; oxidoreductase activity; steroid hydroxylase activity; electron carrier activity; heterocyclic compound binding; organic cyclic compound binding; heme binding; transition metal ion binding; catalytic activity; binding; cation binding; metal ion bind…	K07434	CYP19A; aromatase [EC:1.14.14.14]	hsa00140 Steroid hormone biosynthesis - Homo sapiens (human); hsa04913 Ovarian steroidogenesis - Homo sapiens (human); hsa01100 Metabolic pathways - Homo sapiens (human);
P11586	21	0.391	Down	0.00028071	K	"C-1-tetrahydrofolate synthase, cytoplasmic"	MTHFD1	1	0.00586334	75.652	LK(1)NQVTQLK	2	0.33824	3	cytoplasm	pteridine-containing compound biosynthetic process; regulation of biological quality; sulfur amino acid biosynthetic process; tube formation; chordate embryonic development; myeloid cell homeostasis; imidazole-containing compound metabolic process; cellular modified amino acid biosynthetic process; 10-formyltetrahydrofolate biosynthetic process; cellular metabolic process; sulfur compound biosynt…	intracellular organelle; membrane; extracellular region part; vesicle; cytoplasm; intracellular part; cytosol; cell; extracellular region; mitochondrion; intracellular membrane-bounded organelle; organelle; extracellular exosome; intracellular; cell part; extracellular vesicle; membrane-bounded organelle; extracellular organelle; cytoplasmic part;	oxidoreductase activity, acting on the CH-NH group of donors; nucleoside phosphate binding; ligase activity; methylenetetrahydrofolate dehydrogenase (NADP+) activity; hydrolase activity; protein binding; organic cyclic compound binding; heterocyclic compound binding; oxidoreductase activity, acting on the CH-NH group of donors, NAD or NADP as acceptor; ribonucleotide binding; catalytic activity; …	K00288	MTHFD; methylenetetrahydrofolate dehydrogenase (NADP+) / methenyltetrahydrofolate cyclohydrolase / formyltetrahydrofolate synthetase [EC:1.5.1.5 3.5.4.9 6.3.4.3]	hsa00670 One carbon pool by folate - Homo sapiens (human); hsa01100 Metabolic pathways - Homo sapiens (human);	IPR020631; IPR027417; IPR016040; IPR020630;	Tetrahydrofolate dehydrogenase/cyclohydrolase, NAD(P)-binding domain; P-loop containing nucleoside triphosphate hydrolase; NAD(P)-binding domain; Tetrahydrofolate dehydrogenase/cyclohydrolase, catalytic domain;
P11717	183	1.578	Up	0.0068998	K	Cation-independent mannose-6-phosphate receptor	IGF2R	1	0.012778	74.841	K(1)HDLNPLIK	2	0.13567	5	plasma membrane	single organism signaling; animal organ regeneration; response to acid chemical; regulation of cell death; gland development; leukocyte activation; reproductive process; cell surface receptor signaling pathway; single-organism process; establishment of localization; signal transduction; cell communication; single organism reproductive process; enzyme linked receptor protein signaling pathway; mye…	membrane; extracellular region part; organelle membrane; cytoplasm; cytoplasmic vesicle part; macromolecular complex; trans-Golgi network membrane; integral component of plasma membrane; cell; organelle part; early endosome; lysosomal membrane; extracellular exosome; focal adhesion; clathrin-coated vesicle; intracellular; secretory vesicle; lysosome; Golgi subcompartment; cell-substrate junction;…	phosphotransferase activity, alcohol group as acceptor; insulin-like growth factor II binding; growth factor binding; protein tyrosine kinase activity; protein binding; monosaccharide binding; protein kinase activity; transmembrane signaling receptor activity; signal transducer activity; transmembrane receptor protein tyrosine kinase activity; insulin-like growth factor-activated receptor activit…	K06564	IGF2R; insulin-like growth factor 2 receptor	hsa04142 Lysosome - Homo sapiens (human); hsa04144 Endocytosis - Homo sapiens (human);	IPR009011; IPR013806; IPR000562;	Mannose-6-phosphate receptor binding domain; Kringle-like fold; Fibronectin, type II, collagen-binding;
P11940	104	2.482	Up	0.044957	K	Polyadenylate-binding protein 1	PABPC1	1	0.00306745	51.771	SGVGNIFIK(1)NLDK	2	-0.56865	1	nucleus	regulation of biological quality; positive regulation of cellular protein metabolic process; peptide metabolic process; RNA stabilization; posttranscriptional regulation of gene expression; positive regulation of biosynthetic process; cellular metabolic process; metabolic process; protein metabolic process; macromolecule metabolic process; RNA processing; regulation of primary metabolic process; …	membrane; extracellular region part; cell junction; vesicle; cytoplasm; macromolecular complex; intracellular part; cell; organelle part; cytoplasmic ribonucleoprotein granule; non-membrane-bounded organelle; extracellular exosome; catalytic complex; focal adhesion; intracellular; cell part; adherens junction; extracellular vesicle; cell-substrate junction; membrane-bounded organelle; cell-substr…	poly(A) binding; RNA binding; nucleoside phosphate binding; mRNA 3'-UTR binding; translation regulator activity, nucleic acid binding; protein binding; nucleotide binding; poly-purine tract binding; translation regulator activity; single-stranded RNA binding; heterocyclic compound binding; organic cyclic compound binding; mRNA binding; poly-pyrimidine tract binding; binding; nucleic acid binding;…	K13126	PABPC; polyadenylate-binding protein	hsa03018 RNA degradation - Homo sapiens (human); hsa03015 mRNA surveillance pathway - Homo sapiens (human); hsa03013 RNA transport - Homo sapiens (human);	IPR002004; IPR000504; IPR012677; IPR003954;	Polyadenylate-binding protein/Hyperplastic disc protein; RNA recognition motif domain; Nucleotide-binding alpha-beta plait domain; RNA recognition motif domain, eukaryote;
P12111	1530	2	Up	4.75e-07	K	Collagen alpha-3(VI) chain	COL6A3	1	0.0167685	46.352	NLFVK(1)SAGSR	2	1.786	1	extracellular	regulation of cellular process; cellular component organization; single-multicellular organism process; negative regulation of endopeptidase activity; regulation of macromolecule metabolic process; multicellular organism metabolic process; single-organism process; negative regulation of cellular metabolic process; negative regulation of cellular process; negative regulation of biological process;…	membrane; extracellular space; extracellular region part; endoplasmic reticulum; cell periphery; vesicle; cytoplasm; macromolecular complex; supramolecular fiber; intracellular part; supramolecular complex; cell; collagen trimer; organelle part; extracellular exosome; membrane-enclosed lumen; intracellular organelle lumen; cell part; intracellular; extracellular vesicle; membrane-bounded organell…	serine-type endopeptidase inhibitor activity; enzyme regulator activity; binding; peptidase inhibitor activity; peptidase regulator activity; protein binding; endopeptidase regulator activity; enzyme inhibitor activity; molecular function regulator; endopeptidase inhibitor activity;	K06238	COL6A; collagen, type VI, alpha	hsa04151 PI3K-Akt signaling pathway - Homo sapiens (human); hsa04510 Focal adhesion - Homo sapiens (human); hsa04512 ECM-receptor interaction - Homo sapiens (human); hsa04974 Protein digestion and absorption - Homo sapiens (human);	IPR013783; IPR003961; IPR002223; IPR002035;	Immunoglobulin-like fold; Fibronectin type III; Pancreatic trypsin inhibitor Kunitz domain; von Willebrand factor, type A;
P12111	1720	1.834	Up	4.75e-07	K	Collagen alpha-3(VI) chain	COL6A3	1	3.61e-16	111.52	HANTK(1)VGLEHLR	3	1.0356	6	extracellular	regulation of cellular process; cellular component organization; single-multicellular organism process; negative regulation of endopeptidase activity; regulation of macromolecule metabolic process; multicellular organism metabolic process; single-organism process; negative regulation of cellular metabolic process; negative regulation of cellular process; negative regulation of biological process;…	membrane; extracellular space; extracellular region part; endoplasmic reticulum; cell periphery; vesicle; cytoplasm; macromolecular complex; supramolecular fiber; intracellular part; supramolecular complex; cell; collagen trimer; organelle part; extracellular exosome; membrane-enclosed lumen; intracellular organelle lumen; cell part; intracellular; extracellular vesicle; membrane-bounded organell…	serine-type endopeptidase inhibitor activity; enzyme regulator activity; binding; peptidase inhibitor activity; peptidase regulator activity; protein binding; endopeptidase regulator activity; enzyme inhibitor activity; molecular function regulator; endopeptidase inhibitor activity;	K06238	COL6A; collagen, type VI, alpha	hsa04151 PI3K-Akt signaling pathway - Homo sapiens (human); hsa04510 Focal adhesion - Homo sapiens (human); hsa04512 ECM-receptor interaction - Homo sapiens (human); hsa04974 Protein digestion and absorption - Homo sapiens (human);	IPR013783; IPR003961; IPR002223; IPR002035;	Immunoglobulin-like fold; Fibronectin type III; Pancreatic trypsin inhibitor Kunitz domain; von Willebrand factor, type A;
P12236	272	4.613	Up	0.00148115	K	ADP/ATP translocase 3	SLC25A6	1	3.96e-24	134.75	AFFK(1)GAWSNVLR	2	0.31645	6	cytoplasm	response to host defenses; regulation of biological quality; establishment of protein localization to organelle; response to defenses of other organism involved in symbiotic interaction; mitochondrial transport; regulation of insulin secretion; regulation of signaling; regulation of secretion; single-organism process; purine ribonucleotide transport; multi-organism cellular process; regulation of…	membrane; extracellular region part; inner mitochondrial membrane protein complex; organelle membrane; membrane protein complex; cytoplasm; intrinsic component of membrane; macromolecular complex; intracellular part; mitochondrial protein complex; mitochondrial inner membrane presequence translocase complex; mitochondrial membrane part; cell; organelle part; mitochondrial envelope; intracellular;…	active transmembrane transporter activity; secondary active transmembrane transporter activity; purine nucleotide transmembrane transporter activity; carbohydrate derivative transporter activity; purine nucleobase transmembrane transporter activity; ion transmembrane transporter activity; adenine transmembrane transporter activity; adenine nucleotide transmembrane transporter activity; anion:anio…	K05863	SLC25A4S; solute carrier family 25 (mitochondrial adenine nucleotide translocator), member 4/5/6/31	hsa05016 Huntington's disease - Homo sapiens (human); hsa05166 HTLV-I infection - Homo sapiens (human); hsa04022 cGMP-PKG signaling pathway - Homo sapiens (human); hsa04020 Calcium signaling pathway - Homo sapiens (human); hsa05012 Parkinson's disease - Homo sapiens (human); hsa05164 Influenza A - Homo sapiens (human);	IPR023395;	Mitochondrial carrier domain;
P12236	105	7.918	Up	0.0153045	K	ADP/ATP translocase 3	SLC25A6	1	5.85e-56	157.86	QIFLGGVDK(1)HTQFWR	3	0.11099	4	cytoplasm	response to host defenses; regulation of biological quality; establishment of protein localization to organelle; response to defenses of other organism involved in symbiotic interaction; mitochondrial transport; regulation of insulin secretion; regulation of signaling; regulation of secretion; single-organism process; purine ribonucleotide transport; multi-organism cellular process; regulation of…	membrane; extracellular region part; inner mitochondrial membrane protein complex; organelle membrane; membrane protein complex; cytoplasm; intrinsic component of membrane; macromolecular complex; intracellular part; mitochondrial protein complex; mitochondrial inner membrane presequence translocase complex; mitochondrial membrane part; cell; organelle part; mitochondrial envelope; intracellular;…	active transmembrane transporter activity; secondary active transmembrane transporter activity; purine nucleotide transmembrane transporter activity; carbohydrate derivative transporter activity; purine nucleobase transmembrane transporter activity; ion transmembrane transporter activity; adenine transmembrane transporter activity; adenine nucleotide transmembrane transporter activity; anion:anio…	K05863	SLC25A4S; solute carrier family 25 (mitochondrial adenine nucleotide translocator), member 4/5/6/31	hsa05016 Huntington's disease - Homo sapiens (human); hsa05166 HTLV-I infection - Homo sapiens (human); hsa04022 cGMP-PKG signaling pathway - Homo sapiens (human); hsa04020 Calcium signaling pathway - Homo sapiens (human); hsa05012 Parkinson's disease - Homo sapiens (human); hsa05164 Influenza A - Homo sapiens (human);	IPR023395;	Mitochondrial carrier domain;
P12268	422	2.107	Up	0.0026236	K	Inosine-5'-monophosphate dehydrogenase 2	IMPDH2	1	1.99e-05	46.249	GMGSLDAMDK(1)HLSSQNR	3	-1.3757	2	cytoplasm	cellular component biogenesis; nucleoside metabolic process; leukocyte activation; nucleoside biosynthetic process; purine ribonucleoside biosynthetic process; cellular response to cytokine stimulus; cellular metabolic process; ribose phosphate biosynthetic process; metabolic process; carbohydrate derivative biosynthetic process; guanosine-containing compound metabolic process; macromolecular com…	membrane; secretory granule lumen; extracellular region part; organelle membrane; cytoplasmic vesicle; vesicle; cytoplasm; cytoplasmic vesicle part; microbody part; intracellular part; cell; ficolin-1-rich granule lumen; organelle part; peroxisomal membrane; extracellular exosome; ficolin-1-rich granule; membrane-enclosed lumen; vesicle lumen; intracellular organelle lumen; intracellular; cell pa…	DNA binding; RNA binding; nucleoside phosphate binding; ion binding; protein binding; nucleotide binding; oxidoreductase activity; oxidoreductase activity, acting on CH-OH group of donors; heterocyclic compound binding; organic cyclic compound binding; oxidoreductase activity, acting on the CH-OH group of donors, NAD or NADP as acceptor; catalytic activity; binding; nucleic acid binding; cation b…	K00088	IMPDH; IMP dehydrogenase [EC:1.1.1.205]	hsa00230 Purine metabolism - Homo sapiens (human); hsa00983 Drug metabolism - other enzymes - Homo sapiens (human); hsa01100 Metabolic pathways - Homo sapiens (human);	IPR001093; IPR013785; IPR000644;	IMP dehydrogenase/GMP reductase; Aldolase-type TIM barrel; CBS domain;
P12270	748	0.556	Down	2.88e-06	K	Nucleoprotein TPR	TPR	1	0.00942638	54.259	NQK(1)LTATTQK	2	1.0758	2	nucleus	RNA transport; single organism signaling; posttranscriptional regulation of gene expression; regulation of cell cycle process; cellular metabolic process; positive regulation of chromatin organization; negative regulation of mitotic sister chromatid segregation; multi-organism intracellular transport; metabolic process; multi-organism metabolic process; spindle checkpoint; negative regulation of …	membrane; organelle membrane; extrinsic component of membrane; cytoplasm; macromolecular complex; intracellular part; cell; organelle part; non-membrane-bounded organelle; chromosomal part; mitotic spindle; cytoskeleton; membrane-enclosed lumen; catalytic complex; nucleoplasm; nuclear membrane; intracellular organelle lumen; microtubule cytoskeleton; membrane part; intracellular; cell part; chrom…	dynein complex binding; RNA binding; heat shock protein binding; nucleocytoplasmic transporter activity; protein kinase binding; macromolecular complex binding; protein dimerization activity; tubulin binding; mitogen-activated protein kinase binding; protein binding; chromatin binding; kinase binding; heterocyclic compound binding; organic cyclic compound binding; mRNA binding; cytoskeletal prote…	K09291	TPR; nucleoprotein TPR	hsa05216 Thyroid cancer - Homo sapiens (human); hsa05200 Pathways in cancer - Homo sapiens (human); hsa03013 RNA transport - Homo sapiens (human);	IPR015866; IPR012929;	Serine-tRNA synthetase, type1, N-terminal; Nucleoprotein TPR/MLP1;
P12277	307	0.664	Down	0.00026353	K	Creatine kinase B-type	CKB	1	9.29e-12	113.69	HEK(1)FSEVLKR	3	0.19598	13	cytoplasm	single-multicellular organism process; phosphorylation; regulation of biological quality; brain development; cellular chloride ion homeostasis; single-organism process; cellular monovalent inorganic anion homeostasis; cellular metabolic process; cellular chemical homeostasis; phosphate-containing compound metabolic process; organic substance metabolic process; neural nucleus development; substant…	intracellular organelle; dendrite; extracellular space; extracellular region part; cell projection; vesicle; cytoplasm; neuronal cell body; intracellular part; cytosol; cell; extracellular region; mitochondrion; extracellular exosome; organelle; intracellular membrane-bounded organelle; nucleus; somatodendritic compartment; myelin sheath; cell part; intracellular; extracellular vesicle; neuron pr…	ATP binding; nucleoside phosphate binding; creatine kinase activity; ubiquitin protein ligase binding; nucleoside binding; ion binding; protein binding; phosphotransferase activity, nitrogenous group as acceptor; nucleotide binding; organic cyclic compound binding; heterocyclic compound binding; ribonucleoside binding; carbohydrate derivative binding; kinase activity; catalytic activity; ribonucl…	K00933	E2.7.3.2; creatine kinase [EC:2.7.3.2]	hsa01100 Metabolic pathways - Homo sapiens (human); hsa00330 Arginine and proline metabolism - Homo sapiens (human);	IPR022413; IPR014746; IPR022414;	ATP:guanido phosphotransferase, N-terminal; Glutamine synthetase/guanido kinase, catalytic domain; ATP:guanido phosphotransferase, catalytic domain;
P12956	605	2.91	Up	0.0118567	K	X-ray repair cross-complementing protein 6	XRCC6	1	9.5e-28	120.6	KQELLEALTK(1)HFQD	3	0.67899	5	cytoplasm	cellular component biogenesis; positive regulation of type I interferon production; regulation of biological quality; leukocyte activation; DNA ligation; establishment of viral latency; nucleic acid-templated transcription; brain development; positive regulation of biosynthetic process; cellular metabolic process; metabolic process; positive regulation of multicellular organismal process; macromo…	membrane; secretory granule lumen; nonhomologous end joining complex; nuclear chromosome, telomeric region; chromosome, telomeric region; cytoplasmic vesicle; telomere cap complex; vesicle; cytoplasm; cytoplasmic vesicle part; macromolecular complex; intracellular part; cell; ficolin-1-rich granule lumen; organelle part; chromosomal part; non-membrane-bounded organelle; Ku70:Ku80 complex; ficolin…	nucleoside phosphate binding; double-stranded DNA binding; ATP-dependent helicase activity; hydrolase activity, acting on acid anhydrides; telomeric DNA binding; protein binding; hydrolase activity; carbon-oxygen lyase activity; ATPase activity; regulatory region DNA binding; heterocyclic compound binding; organic cyclic compound binding; pyrophosphatase activity; ribonucleotide binding; catalyti…	K10884	XRCC6; ATP-dependent DNA helicase 2 subunit 1	hsa03450 Non-homologous end-joining - Homo sapiens (human);	IPR005161; IPR003034; IPR006164; IPR016194; IPR005160; IPR002035; IPR027388;	Ku70/Ku80, N-terminal alpha/beta; SAP domain; Ku70/Ku80 beta-barrel domain; SPOC-like, C-terminal domain; Ku70/Ku80 C-terminal arm; von Willebrand factor, type A; Ku70, bridge and pillars domain;
P12956	556	1.516	Up	0.0045007	K	X-ray repair cross-complementing protein 6	XRCC6	1	3.44e-12	97.463	RPK(1)VEYSEEELK	3	-0.078976	6	cytoplasm	cellular component biogenesis; positive regulation of type I interferon production; regulation of biological quality; leukocyte activation; DNA ligation; establishment of viral latency; nucleic acid-templated transcription; brain development; positive regulation of biosynthetic process; cellular metabolic process; metabolic process; positive regulation of multicellular organismal process; macromo…	membrane; secretory granule lumen; nonhomologous end joining complex; nuclear chromosome, telomeric region; chromosome, telomeric region; cytoplasmic vesicle; telomere cap complex; vesicle; cytoplasm; cytoplasmic vesicle part; macromolecular complex; intracellular part; cell; ficolin-1-rich granule lumen; organelle part; chromosomal part; non-membrane-bounded organelle; Ku70:Ku80 complex; ficolin…	nucleoside phosphate binding; double-stranded DNA binding; ATP-dependent helicase activity; hydrolase activity, acting on acid anhydrides; telomeric DNA binding; protein binding; hydrolase activity; carbon-oxygen lyase activity; ATPase activity; regulatory region DNA binding; heterocyclic compound binding; organic cyclic compound binding; pyrophosphatase activity; ribonucleotide binding; catalyti…	K10884	XRCC6; ATP-dependent DNA helicase 2 subunit 1	hsa03450 Non-homologous end-joining - Homo sapiens (human);	IPR005161; IPR003034; IPR006164; IPR016194; IPR005160; IPR002035; IPR027388;	Ku70/Ku80, N-terminal alpha/beta; SAP domain; Ku70/Ku80 beta-barrel domain; SPOC-like, C-terminal domain; Ku70/Ku80 C-terminal arm; von Willebrand factor, type A; Ku70, bridge and pillars domain;
P13010	144	5.189	Up	0.0060186	K	X-ray repair cross-complementing protein 5	XRCC5	1	2.03e-14	88.768	FSK(1)SQLDIIIHSLK	3	-0.5108	3	cytoplasm	positive regulation of type I interferon production; regulation of biological quality; leukocyte activation; establishment of viral latency; nucleic acid-templated transcription; brain development; regulation of telomere maintenance; cellular metabolic process; metabolic process; positive regulation of multicellular organismal process; negative regulation of macromolecule biosynthetic process; ma…	membrane; secretory granule lumen; nonhomologous end joining complex; nuclear chromosome, telomeric region; chromosome, telomeric region; cytoplasmic vesicle; cell periphery; telomere cap complex; vesicle; cytoplasm; cytoplasmic vesicle part; macromolecular complex; intracellular part; cell; organelle part; chromosomal part; non-membrane-bounded organelle; Ku70:Ku80 complex; membrane-enclosed lum…	nucleoside phosphate binding; ubiquitin protein ligase binding; double-stranded DNA binding; ATP-dependent helicase activity; hydrolase activity, acting on acid anhydrides; telomeric DNA binding; hydrolase activity; protein binding; ATPase activity; regulatory region DNA binding; heterocyclic compound binding; organic cyclic compound binding; pyrophosphatase activity; ribonucleotide binding; cata…	K10885	XRCC5; ATP-dependent DNA helicase 2 subunit 2	hsa03450 Non-homologous end-joining - Homo sapiens (human);	IPR005161; IPR006164; IPR016194; IPR005160; IPR014893; IPR002035;	Ku70/Ku80, N-terminal alpha/beta; Ku70/Ku80 beta-barrel domain; SPOC-like, C-terminal domain; Ku70/Ku80 C-terminal arm; Ku, C-terminal; von Willebrand factor, type A;
P13073	87	0.598	Down	0.036865	K	"Cytochrome c oxidase subunit 4 isoform 1, mitochondrial"	COX4I1	1	0.00281894	68.536	FK(1)ESFAEMNR	2	0.85844	5	mitochondria	nucleoside metabolic process; purine nucleoside metabolic process; mitochondrial electron transport, cytochrome c to oxygen; purine ribonucleoside monophosphate metabolic process; nucleotide metabolic process; single-organism process; cellular metabolic process; phosphate-containing compound metabolic process; establishment of localization; response to external stimulus; metabolic process; genera…	membrane; extracellular region part; inner mitochondrial membrane protein complex; organelle membrane; membrane protein complex; cytoplasm; vesicle; macromolecular complex; mitochondrial protein complex; intracellular part; mitochondrial membrane part; cell; organelle part; mitochondrial envelope; extracellular exosome; membrane part; intracellular; cell part; organelle inner membrane; extracellu…	ion transmembrane transporter activity; substrate-specific transporter activity; protein binding; monovalent inorganic cation transmembrane transporter activity; oxidoreductase activity, acting on a heme group of donors, oxygen as acceptor; oxidoreductase activity, acting on a heme group of donors; hydrogen ion transmembrane transporter activity; heme-copper terminal oxidase activity; oxidoreduct…	K02263	COX4; cytochrome c oxidase subunit 4	hsa04260 Cardiac muscle contraction - Homo sapiens (human); hsa05010 Alzheimer's disease - Homo sapiens (human); hsa05016 Huntington's disease - Homo sapiens (human); hsa04932 Non-alcoholic fatty liver disease (NAFLD) - Homo sapiens (human); hsa01100 Metabolic pathways - Homo sapiens (human); hsa00190 Oxidative phosphorylation - Homo sapiens (human); hsa05012 Parkinson's disease - Homo sapiens (h…
P13639	272	1.784	Up	0.002078	K	Elongation factor 2	EEF2	1	0.00407398	55.261	YFDPANGK(1)FSK	2	-0.39051	2	cytoplasm	leukocyte activation; positive regulation of cellular protein metabolic process; peptide metabolic process; posttranscriptional regulation of gene expression; positive regulation of biosynthetic process; cellular metabolic process; response to external stimulus; protein alkylation; metabolic process; response to endogenous stimulus; response to growth factor; macromolecule metabolic process; prot…	membrane; secretory granule lumen; extracellular region part; cytoplasmic vesicle; cell periphery; membrane microdomain; vesicle; cytoplasm; cytoplasmic vesicle part; macromolecular complex; intracellular part; cell; ficolin-1-rich granule lumen; organelle part; non-membrane-bounded organelle; extracellular exosome; ficolin-1-rich granule; membrane-enclosed lumen; vesicle lumen; intracellular org…	actin filament binding; nucleoside phosphate binding; translation elongation factor activity; protein kinase binding; hydrolase activity, acting on acid anhydrides; hydrolase activity; protein binding; heterocyclic compound binding; organic cyclic compound binding; pyrophosphatase activity; cytoskeletal protein binding; ribonucleotide binding; catalytic activity; binding; purine ribonucleoside bi…	K03234	EEF2; elongation factor 2	hsa04921 Oxytocin signaling pathway - Homo sapiens (human); hsa04152 AMPK signaling pathway - Homo sapiens (human);	IPR027417; IPR000795; IPR005517; IPR005225; IPR000640; IPR004161; IPR020568; IPR009022; IPR014721; IPR009000;	P-loop containing nucleoside triphosphate hydrolase; Transcription factor, GTP-binding domain; Translation elongation factor EFG/EF2, domain IV; Small GTP-binding protein domain; Translation elongation factor EFG, V domain; Translation elongation factor EFTu-like, domain 2; Ribosomal protein S5 domain 2-type fold; Elongation factor G, III-V domain; Ribosomal protein S5 domain 2-type fold, subgrou…
P13639	498	0.488	Down	6.16e-05	K	Elongation factor 2	EEF2	1	0.01398	50.354	VMK(1)FSVSPVVR	2	-0.047887	4	cytoplasm	leukocyte activation; positive regulation of cellular protein metabolic process; peptide metabolic process; posttranscriptional regulation of gene expression; positive regulation of biosynthetic process; cellular metabolic process; response to external stimulus; protein alkylation; metabolic process; response to endogenous stimulus; response to growth factor; macromolecule metabolic process; prot…	membrane; secretory granule lumen; extracellular region part; cytoplasmic vesicle; cell periphery; membrane microdomain; vesicle; cytoplasm; cytoplasmic vesicle part; macromolecular complex; intracellular part; cell; ficolin-1-rich granule lumen; organelle part; non-membrane-bounded organelle; extracellular exosome; ficolin-1-rich granule; membrane-enclosed lumen; vesicle lumen; intracellular org…	actin filament binding; nucleoside phosphate binding; translation elongation factor activity; protein kinase binding; hydrolase activity, acting on acid anhydrides; hydrolase activity; protein binding; heterocyclic compound binding; organic cyclic compound binding; pyrophosphatase activity; cytoskeletal protein binding; ribonucleotide binding; catalytic activity; binding; purine ribonucleoside bi…	K03234	EEF2; elongation factor 2	hsa04921 Oxytocin signaling pathway - Homo sapiens (human); hsa04152 AMPK signaling pathway - Homo sapiens (human);	IPR027417; IPR000795; IPR005517; IPR005225; IPR000640; IPR004161; IPR020568; IPR009022; IPR014721; IPR009000;	P-loop containing nucleoside triphosphate hydrolase; Transcription factor, GTP-binding domain; Translation elongation factor EFG/EF2, domain IV; Small GTP-binding protein domain; Translation elongation factor EFG, V domain; Translation elongation factor EFTu-like, domain 2; Ribosomal protein S5 domain 2-type fold; Elongation factor G, III-V domain; Ribosomal protein S5 domain 2-type fold, subgrou…
P13639	275	2.313	Up	0.00044348	K	Elongation factor 2	EEF2	1	5.51e-06	88.803	FSK(1)SATSPEGK	2	-0.73708	5	cytoplasm	leukocyte activation; positive regulation of cellular protein metabolic process; peptide metabolic process; posttranscriptional regulation of gene expression; positive regulation of biosynthetic process; cellular metabolic process; response to external stimulus; protein alkylation; metabolic process; response to endogenous stimulus; response to growth factor; macromolecule metabolic process; prot…	membrane; secretory granule lumen; extracellular region part; cytoplasmic vesicle; cell periphery; membrane microdomain; vesicle; cytoplasm; cytoplasmic vesicle part; macromolecular complex; intracellular part; cell; ficolin-1-rich granule lumen; organelle part; non-membrane-bounded organelle; extracellular exosome; ficolin-1-rich granule; membrane-enclosed lumen; vesicle lumen; intracellular org…	actin filament binding; nucleoside phosphate binding; translation elongation factor activity; protein kinase binding; hydrolase activity, acting on acid anhydrides; hydrolase activity; protein binding; heterocyclic compound binding; organic cyclic compound binding; pyrophosphatase activity; cytoskeletal protein binding; ribonucleotide binding; catalytic activity; binding; purine ribonucleoside bi…	K03234	EEF2; elongation factor 2	hsa04921 Oxytocin signaling pathway - Homo sapiens (human); hsa04152 AMPK signaling pathway - Homo sapiens (human);	IPR027417; IPR000795; IPR005517; IPR005225; IPR000640; IPR004161; IPR020568; IPR009022; IPR014721; IPR009000;	P-loop containing nucleoside triphosphate hydrolase; Transcription factor, GTP-binding domain; Translation elongation factor EFG/EF2, domain IV; Small GTP-binding protein domain; Translation elongation factor EFG, V domain; Translation elongation factor EFTu-like, domain 2; Ribosomal protein S5 domain 2-type fold; Elongation factor G, III-V domain; Ribosomal protein S5 domain 2-type fold, subgrou…
P13639	235	2.441	Up	0.002078	K	Elongation factor 2	EEF2	1	0.00507364	53.448	QFAEMYVAK(1)FAAK	2	-0.96238	2	cytoplasm	leukocyte activation; positive regulation of cellular protein metabolic process; peptide metabolic process; posttranscriptional regulation of gene expression; positive regulation of biosynthetic process; cellular metabolic process; response to external stimulus; protein alkylation; metabolic process; response to endogenous stimulus; response to growth factor; macromolecule metabolic process; prot…	membrane; secretory granule lumen; extracellular region part; cytoplasmic vesicle; cell periphery; membrane microdomain; vesicle; cytoplasm; cytoplasmic vesicle part; macromolecular complex; intracellular part; cell; ficolin-1-rich granule lumen; organelle part; non-membrane-bounded organelle; extracellular exosome; ficolin-1-rich granule; membrane-enclosed lumen; vesicle lumen; intracellular org…	actin filament binding; nucleoside phosphate binding; translation elongation factor activity; protein kinase binding; hydrolase activity, acting on acid anhydrides; hydrolase activity; protein binding; heterocyclic compound binding; organic cyclic compound binding; pyrophosphatase activity; cytoskeletal protein binding; ribonucleotide binding; catalytic activity; binding; purine ribonucleoside bi…	K03234	EEF2; elongation factor 2	hsa04921 Oxytocin signaling pathway - Homo sapiens (human); hsa04152 AMPK signaling pathway - Homo sapiens (human);	IPR027417; IPR000795; IPR005517; IPR005225; IPR000640; IPR004161; IPR020568; IPR009022; IPR014721; IPR009000;	P-loop containing nucleoside triphosphate hydrolase; Transcription factor, GTP-binding domain; Translation elongation factor EFG/EF2, domain IV; Small GTP-binding protein domain; Translation elongation factor EFG, V domain; Translation elongation factor EFTu-like, domain 2; Ribosomal protein S5 domain 2-type fold; Elongation factor G, III-V domain; Ribosomal protein S5 domain 2-type fold, subgrou…
P13667	366	1.691	Up	0.0075237	K	Protein disulfide-isomerase A4	PDIA4	1	0.0225094	74.464	FQSK(1)YEPR	2	-0.81341	1	extracellular	regulation of cellular process; cellular response to stress; cellular response to stimulus; regulation of biological quality; response to endoplasmic reticulum stress; response to stress; cell redox homeostasis; chaperone-mediated protein folding; single-organism cellular process; single-organism process; cellular homeostasis; organic substance transport; response to stimulus; protein transport; …	intracellular vesicle; endoplasmic reticulum lumen; intracellular organelle; endoplasmic reticulum; cytoplasmic vesicle; melanosome; vesicle; cytoplasm; intracellular organelle part; endomembrane system; intracellular part; cell; organelle part; pigment granule; organelle; intracellular membrane-bounded organelle; membrane-enclosed lumen; intracellular organelle lumen; endoplasmic reticulum part;…	organic cyclic compound binding; heterocyclic compound binding; intramolecular oxidoreductase activity, transposing S-S bonds; RNA binding; isomerase activity; catalytic activity; binding; nucleic acid binding; protein binding; intramolecular oxidoreductase activity; protein disulfide isomerase activity;	K09582	PDIA4; protein disulfide-isomerase A4 [EC:5.3.4.1]	hsa05110 Vibrio cholerae infection - Homo sapiens (human); hsa04918 Thyroid hormone synthesis - Homo sapiens (human); hsa04141 Protein processing in endoplasmic reticulum - Homo sapiens (human);	IPR005788; IPR013766; IPR012336;	Disulphide isomerase; Thioredoxin domain; Thioredoxin-like fold;
P13861	122	1.703	Up	0.0066561	K	cAMP-dependent protein kinase type II-alpha regulatory subunit	PRKAR2A	1	0.000561393	74.841	VIHPK(1)TDEQR	3	-0.74427	2	cytoplasm	single organism signaling; blood coagulation; regulation of biological quality; positive regulation of cellular protein metabolic process; single-organism process; multicellular organismal homeostasis; negative regulation of protein modification process; response to wounding; regulation of protein serine/threonine kinase activity; signal transduction; cellular response to peptide; negative regula…	membrane; extracellular region part; transferase complex, transferring phosphorus-containing groups; membrane microdomain; cell junction; cell periphery; vesicle; cytoplasm; macromolecular complex; intracellular part; cell; protein kinase complex; organelle part; non-membrane-bounded organelle; cytoskeleton; extracellular exosome; microtubule organizing center; catalytic complex; plasma membrane …	protein serine/threonine kinase inhibitor activity; protein kinase A binding; nucleoside phosphate binding; ubiquitin protein ligase binding; protein kinase binding; protein kinase inhibitor activity; protein binding; kinase regulator activity; enzyme inhibitor activity; molecular function regulator; organic cyclic compound binding; heterocyclic compound binding; ribonucleotide binding; binding; …	K04739	PRKAR; cAMP-dependent protein kinase regulator	hsa04910 Insulin signaling pathway - Homo sapiens (human);	IPR000595; IPR018490; IPR003117; IPR014710;	Cyclic nucleotide-binding domain; Cyclic nucleotide-binding-like; cAMP-dependent protein kinase regulatory subunit, dimerization-anchoring domain; RmlC-like jelly roll fold;
P13987	66	2.778	Up	0.0076768	K	CD59 glycoprotein	CD59	1	4.1e-22	104.94	CWK(1)FEHCNFNDVTTR	3	-0.52665	6	extracellular	single organism signaling; cellular component biogenesis; regulation of leukocyte activation; regulation of cell death; blood coagulation; regulation of biological quality; leukocyte activation; regulation of mononuclear cell proliferation; COPII vesicle coating; cell surface receptor signaling pathway; negative regulation of immune effector process; negative regulation of protein maturation; neg…	membrane; extracellular region part; external side of plasma membrane; organelle membrane; cytoplasm; cytoplasmic vesicle part; cell; organelle part; extracellular exosome; focal adhesion; intracellular; myelin sheath; secretory vesicle; cell-substrate junction; membrane-bounded organelle; endoplasmic reticulum membrane; cell-substrate adherens junction; side of membrane; intrinsic component of p…	complement binding; protein binding; binding;	K04008	CD59; CD59 antigen	hsa04610 Complement and coagulation cascades - Homo sapiens (human); hsa04640 Hematopoietic cell lineage - Homo sapiens (human);	IPR016054;	Ly-6 antigen/uPA receptor-like;
P14061	224	3.232	Up	6.28e-05	K	Estradiol 17-beta-dehydrogenase 1	HSD17B1	1	0.000278035	60.157	FYQYLAHSK(1)QVFR	3	0.88071	2	mitochondria	hormone biosynthetic process; hormone metabolic process; regulation of biological quality; single-organism biosynthetic process; oxidation-reduction process; single-organism cellular process; steroid metabolic process; organic cyclic compound metabolic process; single-organism process; biosynthetic process; primary metabolic process; estrogen biosynthetic process; cellular metabolic process; orga…	cell part; intracellular; cytoplasm; intracellular part; cell; cytosol; cytoplasmic part;	steroid dehydrogenase activity; oxidoreductase activity, acting on CH-OH group of donors; oxidoreductase activity, acting on the CH-OH group of donors, NAD or NADP as acceptor; estradiol 17-beta-dehydrogenase activity; steroid dehydrogenase activity, acting on the CH-OH group of donors, NAD or NADP as acceptor; catalytic activity; oxidoreductase activity;	K00044	HSD17B1; 17beta-estradiol 17-dehydrogenase [EC:1.1.1.62]	hsa00140 Steroid hormone biosynthesis - Homo sapiens (human); hsa04913 Ovarian steroidogenesis - Homo sapiens (human); hsa01100 Metabolic pathways - Homo sapiens (human);	IPR016040;	NAD(P)-binding domain;
P14174	78	4.582	Up	0.049775	K	Macrophage migration inhibitory factor	MIF	1	3.59e-06	73.834	SYSK(1)LLCGLLAER	2	-0.31749	4	cyto_nucl	cellular component biogenesis; single organism signaling; regulation of leukocyte activation; regulation of cell death; regulation of cell aging; cellular lipid metabolic process; cellular metabolic process; regulation of cell cycle process; lipid biosynthetic process; regulation of fibroblast proliferation; regulation of B cell proliferation; regulation of protein serine/threonine kinase activit…	secretory granule lumen; extracellular space; extracellular region part; cytoplasmic vesicle; vesicle; cytoplasm; cytoplasmic vesicle part; intracellular part; cell; ficolin-1-rich granule lumen; organelle part; extracellular exosome; ficolin-1-rich granule; membrane-enclosed lumen; nucleoplasm; vesicle lumen; intracellular organelle lumen; myelin sheath; intracellular; cell part; secretory vesic…	cytokine activity; isomerase activity; catalytic activity; receptor binding; binding; cytokine receptor binding; protein binding; phenylpyruvate tautomerase activity; intramolecular oxidoreductase activity; dopachrome isomerase activity; intramolecular oxidoreductase activity, interconverting keto- and enol-groups; chemoattractant activity; intramolecular oxidoreductase activity, transposing C=C …	K07253	MIF; phenylpyruvate tautomerase [EC:5.3.2.1]	hsa00360 Phenylalanine metabolism - Homo sapiens (human); hsa00350 Tyrosine metabolism - Homo sapiens (human);	IPR014347;	Tautomerase/MIF superfamily;
P14317	60	1.784	Up	0.0051618	K	Hematopoietic lineage cell-specific protein	HCLS1	1	0.00264589	51.286	NK(1)VSEEHDVLR	3	-1.9577	3	cytoplasm	single organism signaling; cellular component biogenesis; regulation of cell death; regulation of biological quality; positive regulation of cellular protein metabolic process; regulation of protein kinase B signaling; myeloid cell homeostasis; regulation of protein targeting; positive regulation of biosynthetic process; regulation of actin filament length; cellular response to cytokine stimulus;…	intracellular organelle; membrane; cell periphery; cytoplasm; macromolecular complex; intracellular part; transcription factor complex; cell; cytosol; mitochondrion; plasma membrane; intracellular membrane-bounded organelle; organelle; nucleus; intracellular; cell part; protein complex; membrane-bounded organelle; cytoplasmic part;	cytoskeletal protein binding; RNA polymerase II transcription factor binding; binding; macromolecular complex binding; protein kinase binding; actin binding; protein domain specific binding; protein binding; kinase binding; SH3 domain binding; enzyme binding; transcription factor binding; protein complex binding;	K06106	CTTN; cortactin	hsa05100 Bacterial invasion of epithelial cells - Homo sapiens (human); hsa05205 Proteoglycans in cancer - Homo sapiens (human); hsa04530 Tight junction - Homo sapiens (human); hsa05130 Pathogenic Escherichia coli infection - Homo sapiens (human); hsa05131 Shigellosis - Homo sapiens (human);	IPR001452;	SH3 domain;
P14618	135	1.512	Up	0.00076122	K	Pyruvate kinase PKM	PKM	1	0.0002135	75.819	GSGTAEVELK(1)K	2	0.10551	4	cytoplasm	nucleoside metabolic process; leukocyte activation; nucleoside diphosphate phosphorylation; pyridine nucleotide metabolic process; glycolytic process; ribonucleoside diphosphate metabolic process; cellular metabolic process; glucose metabolic process; metabolic process; generation of precursor metabolites and energy; response to endogenous stimulus; monocarboxylic acid metabolic process; ribose p…	secretory granule lumen; extracellular region part; cytoplasmic vesicle; vesicle; cytoplasm; cytoplasmic vesicle part; intracellular part; cell; ficolin-1-rich granule lumen; organelle part; extracellular exosome; ficolin-1-rich granule; membrane-enclosed lumen; vesicle lumen; intracellular organelle lumen; myelin sheath; intracellular; cell part; secretory vesicle; extracellular vesicle; secreto…	nucleoside phosphate binding; phosphotransferase activity, alcohol group as acceptor; potassium ion binding; protein binding; antigen binding; organic cyclic compound binding; heterocyclic compound binding; kinase activity; ribonucleotide binding; catalytic activity; binding; MHC protein complex binding; purine ribonucleoside binding; MHC class II protein complex binding; cadherin binding; cation…	K00873	PK; pyruvate kinase [EC:2.7.1.40]	hsa00620 Pyruvate metabolism - Homo sapiens (human); hsa01100 Metabolic pathways - Homo sapiens (human); hsa04922 Glucagon signaling pathway - Homo sapiens (human); hsa01200 Carbon metabolism - Homo sapiens (human); hsa05230 Central carbon metabolism in cancer - Homo sapiens (human); hsa05203 Viral carcinogenesis - Homo sapiens (human); hsa00230 Purine metabolism - Homo sapiens (human); hsa04930 …	IPR015794; IPR015813; IPR011037; IPR015806; IPR015795; IPR015793;	Pyruvate kinase, alpha/beta; Pyruvate/Phosphoenolpyruvate kinase-like domain; Pyruvate kinase-like, insert domain; Pyruvate kinase, beta-barrel insert domain; Pyruvate kinase, C-terminal; Pyruvate kinase, barrel;
P14625	161	1.87	Up	0.00059913	K	Endoplasmin	HSP90B1	1	3.77e-15	105.65	EELVK(1)NLGTIAK	2	0.8191	6	endoplasmic reticulum	single organism signaling; cellular component biogenesis; regulation of biological quality; regulation of cell death; response to organophosphorus; ERAD pathway; regulation of defense response; cellular metabolic process; protein transport; actin cytoskeleton organization; metabolic process; response to topologically incorrect protein; metal ion homeostasis; response to endogenous stimulus; prote…	membrane; nuclear outer membrane-endoplasmic reticulum membrane network; extracellular region part; endoplasmic reticulum; cytoplasmic vesicle; cell periphery; cell junction; vesicle; cytoplasm; cytoplasmic vesicle part; macromolecular complex; intracellular part; cell; organelle part; pigment granule; membrane-enclosed lumen; extracellular exosome; vesicle lumen; intracellular organelle lumen; f…	nucleoside phosphate binding; protein phosphatase binding; receptor binding; protein binding; heterocyclic compound binding; organic cyclic compound binding; ribonucleotide binding; binding; purine ribonucleoside binding; cation binding; anion binding; adenyl ribonucleotide binding; adenyl nucleotide binding; phosphatase binding; low-density lipoprotein particle receptor binding; purine nucleotid…	K09487	HSP90B; heat shock protein 90kDa beta	hsa04151 PI3K-Akt signaling pathway - Homo sapiens (human); hsa05200 Pathways in cancer - Homo sapiens (human); hsa04657 IL-17 signaling pathway - Homo sapiens (human); hsa05418 Fluid shear stress and atherosclerosis - Homo sapiens (human); hsa04918 Thyroid hormone synthesis - Homo sapiens (human); hsa05215 Prostate cancer - Homo sapiens (human); hsa04141 Protein processing in endoplasmic reticul…	IPR020575; IPR020568; IPR003594;	Heat shock protein Hsp90, N-terminal; Ribosomal protein S5 domain 2-type fold; Histidine kinase-like ATPase, C-terminal domain;
P14625	75	18.673	Up	0.0051168	K	Endoplasmin	HSP90B1	1	2.07e-22	107.99	SEK(1)FAFQAEVNR	2	-0.088883	5	endoplasmic reticulum	single organism signaling; cellular component biogenesis; regulation of biological quality; regulation of cell death; response to organophosphorus; ERAD pathway; regulation of defense response; cellular metabolic process; protein transport; actin cytoskeleton organization; metabolic process; response to topologically incorrect protein; metal ion homeostasis; response to endogenous stimulus; prote…	membrane; nuclear outer membrane-endoplasmic reticulum membrane network; extracellular region part; endoplasmic reticulum; cytoplasmic vesicle; cell periphery; cell junction; vesicle; cytoplasm; cytoplasmic vesicle part; macromolecular complex; intracellular part; cell; organelle part; pigment granule; membrane-enclosed lumen; extracellular exosome; vesicle lumen; intracellular organelle lumen; f…	nucleoside phosphate binding; protein phosphatase binding; receptor binding; protein binding; heterocyclic compound binding; organic cyclic compound binding; ribonucleotide binding; binding; purine ribonucleoside binding; cation binding; anion binding; adenyl ribonucleotide binding; adenyl nucleotide binding; phosphatase binding; low-density lipoprotein particle receptor binding; purine nucleotid…	K09487	HSP90B; heat shock protein 90kDa beta	hsa04151 PI3K-Akt signaling pathway - Homo sapiens (human); hsa05200 Pathways in cancer - Homo sapiens (human); hsa04657 IL-17 signaling pathway - Homo sapiens (human); hsa05418 Fluid shear stress and atherosclerosis - Homo sapiens (human); hsa04918 Thyroid hormone synthesis - Homo sapiens (human); hsa05215 Prostate cancer - Homo sapiens (human); hsa04141 Protein processing in endoplasmic reticul…	IPR020575; IPR020568; IPR003594;	Heat shock protein Hsp90, N-terminal; Ribosomal protein S5 domain 2-type fold; Histidine kinase-like ATPase, C-terminal domain;
P14625	97	0.621	Down	0.0055231	K	Endoplasmin	HSP90B1	1	0.0023113	127.12	NK(1)EIFLR	2	0.088762	6	endoplasmic reticulum	single organism signaling; cellular component biogenesis; regulation of biological quality; regulation of cell death; response to organophosphorus; ERAD pathway; regulation of defense response; cellular metabolic process; protein transport; actin cytoskeleton organization; metabolic process; response to topologically incorrect protein; metal ion homeostasis; response to endogenous stimulus; prote…	membrane; nuclear outer membrane-endoplasmic reticulum membrane network; extracellular region part; endoplasmic reticulum; cytoplasmic vesicle; cell periphery; cell junction; vesicle; cytoplasm; cytoplasmic vesicle part; macromolecular complex; intracellular part; cell; organelle part; pigment granule; membrane-enclosed lumen; extracellular exosome; vesicle lumen; intracellular organelle lumen; f…	nucleoside phosphate binding; protein phosphatase binding; receptor binding; protein binding; heterocyclic compound binding; organic cyclic compound binding; ribonucleotide binding; binding; purine ribonucleoside binding; cation binding; anion binding; adenyl ribonucleotide binding; adenyl nucleotide binding; phosphatase binding; low-density lipoprotein particle receptor binding; purine nucleotid…	K09487	HSP90B; heat shock protein 90kDa beta	hsa04151 PI3K-Akt signaling pathway - Homo sapiens (human); hsa05200 Pathways in cancer - Homo sapiens (human); hsa04657 IL-17 signaling pathway - Homo sapiens (human); hsa05418 Fluid shear stress and atherosclerosis - Homo sapiens (human); hsa04918 Thyroid hormone synthesis - Homo sapiens (human); hsa05215 Prostate cancer - Homo sapiens (human); hsa04141 Protein processing in endoplasmic reticul…	IPR020575; IPR020568; IPR003594;	Heat shock protein Hsp90, N-terminal; Ribosomal protein S5 domain 2-type fold; Histidine kinase-like ATPase, C-terminal domain;
P14625	168	2.129	Up	0.0055231	K	Endoplasmin	HSP90B1	1	1.8e-15	85.469	NLGTIAK(1)SGTSEFLNK	2	-0.74743	7	endoplasmic reticulum	single organism signaling; cellular component biogenesis; regulation of biological quality; regulation of cell death; response to organophosphorus; ERAD pathway; regulation of defense response; cellular metabolic process; protein transport; actin cytoskeleton organization; metabolic process; response to topologically incorrect protein; metal ion homeostasis; response to endogenous stimulus; prote…	membrane; nuclear outer membrane-endoplasmic reticulum membrane network; extracellular region part; endoplasmic reticulum; cytoplasmic vesicle; cell periphery; cell junction; vesicle; cytoplasm; cytoplasmic vesicle part; macromolecular complex; intracellular part; cell; organelle part; pigment granule; membrane-enclosed lumen; extracellular exosome; vesicle lumen; intracellular organelle lumen; f…	nucleoside phosphate binding; protein phosphatase binding; receptor binding; protein binding; heterocyclic compound binding; organic cyclic compound binding; ribonucleotide binding; binding; purine ribonucleoside binding; cation binding; anion binding; adenyl ribonucleotide binding; adenyl nucleotide binding; phosphatase binding; low-density lipoprotein particle receptor binding; purine nucleotid…	K09487	HSP90B; heat shock protein 90kDa beta	hsa04151 PI3K-Akt signaling pathway - Homo sapiens (human); hsa05200 Pathways in cancer - Homo sapiens (human); hsa04657 IL-17 signaling pathway - Homo sapiens (human); hsa05418 Fluid shear stress and atherosclerosis - Homo sapiens (human); hsa04918 Thyroid hormone synthesis - Homo sapiens (human); hsa05215 Prostate cancer - Homo sapiens (human); hsa04141 Protein processing in endoplasmic reticul…	IPR020575; IPR020568; IPR003594;	Heat shock protein Hsp90, N-terminal; Ribosomal protein S5 domain 2-type fold; Histidine kinase-like ATPase, C-terminal domain;
P14625	72	2.022	Up	0.0055231	K	Endoplasmin	HSP90B1	0.895986	8.01e-30	124.42	EK(0.896)SEK(0.104)FAFQAEVNR	3	0.41068	2	endoplasmic reticulum	single organism signaling; cellular component biogenesis; regulation of biological quality; regulation of cell death; response to organophosphorus; ERAD pathway; regulation of defense response; cellular metabolic process; protein transport; actin cytoskeleton organization; metabolic process; response to topologically incorrect protein; metal ion homeostasis; response to endogenous stimulus; prote…	membrane; nuclear outer membrane-endoplasmic reticulum membrane network; extracellular region part; endoplasmic reticulum; cytoplasmic vesicle; cell periphery; cell junction; vesicle; cytoplasm; cytoplasmic vesicle part; macromolecular complex; intracellular part; cell; organelle part; pigment granule; membrane-enclosed lumen; extracellular exosome; vesicle lumen; intracellular organelle lumen; f…	nucleoside phosphate binding; protein phosphatase binding; receptor binding; protein binding; heterocyclic compound binding; organic cyclic compound binding; ribonucleotide binding; binding; purine ribonucleoside binding; cation binding; anion binding; adenyl ribonucleotide binding; adenyl nucleotide binding; phosphatase binding; low-density lipoprotein particle receptor binding; purine nucleotid…	K09487	HSP90B; heat shock protein 90kDa beta	hsa04151 PI3K-Akt signaling pathway - Homo sapiens (human); hsa05200 Pathways in cancer - Homo sapiens (human); hsa04657 IL-17 signaling pathway - Homo sapiens (human); hsa05418 Fluid shear stress and atherosclerosis - Homo sapiens (human); hsa04918 Thyroid hormone synthesis - Homo sapiens (human); hsa05215 Prostate cancer - Homo sapiens (human); hsa04141 Protein processing in endoplasmic reticul…	IPR020575; IPR020568; IPR003594;	Heat shock protein Hsp90, N-terminal; Ribosomal protein S5 domain 2-type fold; Histidine kinase-like ATPase, C-terminal domain;
P14866	538	2.006	Up	0.0006639	K	Heterogeneous nuclear ribonucleoprotein L	HNRNPL	1	0.0328056	63.216	VFSGK(1)SER	2	-0.064617	2	nucleus	positive regulation of RNA binding; positive regulation of cellular protein metabolic process; regulation of alternative mRNA splicing, via spliceosome; posttranscriptional regulation of gene expression; positive regulation of biosynthetic process; negative regulation of mRNA processing; negative regulation of RNA metabolic process; negative regulation of mRNA metabolic process; cellular metaboli…	membrane; extracellular region part; vesicle; cytoplasm; macromolecular complex; intracellular part; cell; organelle part; non-membrane-bounded organelle; membrane-enclosed lumen; extracellular exosome; nucleoplasm; intracellular organelle lumen; intracellular; cell part; extracellular vesicle; perinuclear region of cytoplasm; membrane-bounded organelle; organelle lumen; pronucleus; intracellular…	DNA binding; RNA binding; nucleoside phosphate binding; pre-mRNA intronic binding; mRNA 3'-UTR binding; protein binding; nucleotide binding; heterocyclic compound binding; organic cyclic compound binding; regulatory region DNA binding; mRNA binding; regulatory region nucleic acid binding; mRNA CDS binding; transcription regulatory region DNA binding; binding; nucleic acid binding; pre-mRNA bindin…	K13159			IPR000504; IPR012677;	RNA recognition motif domain; Nucleotide-binding alpha-beta plait domain;
P15121	243	0.59	Down	7.8e-05	K	Aldose reductase	AKR1B1	1	4.28e-06	87.568	HNK(1)TTAQVLIR	3	0.34444	3	cytoplasm	hormone biosynthetic process; single organism signaling; regulation of biological quality; regulation of cell death; reproductive process; alcohol metabolic process; polyketide metabolic process; cellular metabolic process; lipid biosynthetic process; metabolic process; cellular carbohydrate metabolic process; cellular ketone metabolic process; multi-multicellular organism process; single organis…	compact myelin; extracellular space; extracellular region part; cell junction; vesicle; cytoplasmic region; cytoplasm; cell projection cytoplasm; intracellular part; cell-cell junction; actin-based cell projection; cell; glial cell projection; organelle part; membrane-enclosed lumen; extracellular exosome; nucleoplasm; Schwann cell microvillus; intracellular organelle lumen; myelin sheath; intrac…	electron carrier activity; oxidoreductase activity, acting on CH-OH group of donors; alditol:NADP+ 1-oxidoreductase activity; oxidoreductase activity, acting on the CH-OH group of donors, NAD or NADP as acceptor; catalytic activity; alcohol dehydrogenase (NADP+) activity; oxidoreductase activity, acting on the aldehyde or oxo group of donors; glyceraldehyde oxidoreductase activity; aldo-keto redu…	K00011	E1.1.1.21; aldehyde reductase [EC:1.1.1.21]	hsa00051 Fructose and mannose metabolism - Homo sapiens (human); hsa00040 Pentose and glucuronate interconversions - Homo sapiens (human); hsa01100 Metabolic pathways - Homo sapiens (human); hsa00052 Galactose metabolism - Homo sapiens (human); hsa00561 Glycerolipid metabolism - Homo sapiens (human);	IPR023210;	NADP-dependent oxidoreductase domain;
P16152	157	2.613	Up	0.0108799	K	Carbonyl reductase [NADPH] 1	CBR1	1	0.00272743	58.172	SCSPELQQK(1)FR	2	0.40402	1	cytoplasm	cyclooxygenase pathway; unsaturated fatty acid metabolic process; arachidonic acid metabolic process; organic acid biosynthetic process; cellular developmental process; fatty acid derivative metabolic process; single-organism process; biosynthetic process; cellular lipid metabolic process; cellular metabolic process; prostaglandin biosynthetic process; organic substance metabolic process; lipid b…	extracellular exosome; organelle; extracellular region part; cell part; intracellular; cytoplasm; vesicle; extracellular vesicle; intracellular part; cytosol; cell; membrane-bounded organelle; extracellular region; extracellular organelle; cytoplasmic part;	oxidoreductase activity, acting on CH-OH group of donors; oxidoreductase activity, acting on NAD(P)H; oxidoreductase activity, acting on the CH-OH group of donors, NAD or NADP as acceptor; catalytic activity; carbonyl reductase (NADPH) activity; prostaglandin-E2 9-reductase activity; 15-hydroxyprostaglandin dehydrogenase (NADP+) activity; oxidoreductase activity, acting on NAD(P)H, quinone or sim…	K00079	CBR1; carbonyl reductase 1 [EC:1.1.1.184 1.1.1.189 1.1.1.197]	hsa05204 Chemical carcinogenesis - Homo sapiens (human); hsa01100 Metabolic pathways - Homo sapiens (human); hsa00980 Metabolism of xenobiotics by cytochrome P450 - Homo sapiens (human); hsa00590 Arachidonic acid metabolism - Homo sapiens (human);	IPR016040;	NAD(P)-binding domain;
P16401	168	0.268	Down	0.0059026	K	Histone H1.5	HIST1H1B	1	0.0175286	82.645	KPAAAGVK(1)K	2	-0.075997	1	nucleus	cellular component biogenesis; regulation of biological quality; positive regulation of cellular protein metabolic process; establishment of protein localization to organelle; negative regulation of RNA metabolic process; establishment of localization; positive regulation of growth; positive regulation of chromatin organization; positive regulation of cellular component organization; regulation o…	extracellular region part; vesicle; macromolecular complex; intracellular part; cell; heterochromatin; organelle part; chromosomal part; non-membrane-bounded organelle; extracellular exosome; membrane-enclosed lumen; intracellular organelle lumen; nuclear chromosome part; cell part; intracellular; chromosome; extracellular vesicle; nuclear chromatin; membrane-bounded organelle; DNA packaging comp…	organic cyclic compound binding; heterocyclic compound binding; DNA binding; RNA binding; histone deacetylase binding; chromatin DNA binding; binding; nucleic acid binding; protein binding; chromatin binding; enzyme binding;	K11275			IPR011991; IPR005818;	Winged helix-turn-helix DNA-binding domain; Linker histone H1/H5, domain H15;
P16435	358	0.596	Down	0.045137	K	NADPH--cytochrome P450 reductase	POR	1	0.00293746	57.164	K(1)HPFPCPTSYR	3	-0.023839	10	cytoplasm	regulation of biological quality; regulation of cell death; positive regulation of biosynthetic process; cellular lipid metabolic process; regulation of lipid metabolic process; cellular metabolic process; response to external stimulus; negative regulation of peptidase activity; regulation of bone development; metabolic process; positive regulation of multicellular organismal process; lipid modif…	intracellular organelle; membrane; nuclear outer membrane-endoplasmic reticulum membrane network; endoplasmic reticulum; intracellular organelle part; cytoplasm; intrinsic component of membrane; endomembrane system; intracellular part; cell; integral component of membrane; mitochondrion; organelle part; intracellular membrane-bounded organelle; organelle; endoplasmic reticulum part; membrane part…	oxidoreductase activity, acting on NAD(P)H; oxidoreductase activity, acting on paired donors, with incorporation or reduction of molecular oxygen, NAD(P)H as one donor, and incorporation of two atoms of oxygen into one donor; iron-cytochrome-c reductase activity; nucleoside phosphate binding; oxidoreductase activity, acting on NAD(P)H, heme protein as acceptor; flavin adenine dinucleotide binding…	K00327			IPR001433; IPR017927; IPR017938; IPR023173; IPR008254; IPR029039; IPR003097; IPR001709;	Oxidoreductase FAD/NAD(P)-binding; Ferredoxin reductase-type FAD-binding domain; Riboflavin synthase-like beta-barrel; NADPH-cytochrome p450 reductase, FAD-binding, alpha-helical domain-3; Flavodoxin/nitric oxide synthase; Flavoprotein-like domain; FAD-binding, type 1; Flavoprotein pyridine nucleotide cytochrome reductase;
P16949	128	1.834	Up	1.64e-05	K	Stathmin	STMN1	1	0.00421102	61.958	DK(1)HIEEVRK	3	0.1995	5	nucleus	single organism signaling; negative regulation of microtubule polymerization or depolymerization; microtubule polymerization or depolymerization; brain development; mitotic nuclear division; negative regulation of cellular component organization; neuron development; cellular developmental process; cellular component morphogenesis; neurogenesis; single-organism process; multi-organism cellular pro…	intracellular organelle; membrane; cell projection; extracellular region part; polymeric cytoskeletal fiber; microtubule; intracellular non-membrane-bounded organelle; cytoskeletal part; vesicle; cytoplasm; intracellular organelle part; intracellular part; supramolecular fiber; cytosol; cell; supramolecular complex; extracellular region; organelle part; supramolecular polymer; non-membrane-bounde…	tubulin binding; protein binding; cytoskeletal protein binding; signal transducer activity; binding;	K04381	STMN1; stathmin	hsa04010 MAPK signaling pathway - Homo sapiens (human); hsa05206 MicroRNAs in cancer - Homo sapiens (human);
P17302	243	1.983	Up	2.29e-06	K	Gap junction alpha-1 protein	GJA1	1	1.45e-05	51.798	GK(1)SDPYHATSGALSPAK	3	0.10419	2	plasma membrane	cellular component biogenesis; single organism signaling; reproductive process; regulation of insulin secretion; negative regulation of muscle tissue development; positive regulation of peptide secretion; regulation of defense response; adenine nucleotide transport; response to biotic stimulus; regulation of cell growth; cardiac conduction; negative regulation of striated muscle tissue developmen…	membrane; outer membrane; extracellular region part; organelle membrane; membrane microdomain; cytoplasm; cytoplasmic vesicle part; macromolecular complex; cell-cell adherens junction; integral component of plasma membrane; cell; organelle part; intercalated disc; early endosome; extracellular exosome; focal adhesion; intracellular; lysosome; membrane region; cell-substrate junction; membrane-bou…	gap junction channel activity; ion transmembrane transporter activity; passive transmembrane transporter activity; substrate-specific transporter activity; protein binding; PDZ domain binding; SH3 domain binding; signal transducer activity; channel activity; gap junction channel activity involved in cardiac conduction electrical coupling; substrate-specific transmembrane transporter activity; wid…	K07372	GJA1; gap junction protein, alpha 1	hsa04540 Gap junction - Homo sapiens (human); hsa05412 Arrhythmogenic right ventricular cardiomyopathy (ARVC) - Homo sapiens (human);	IPR013124; IPR013092; IPR019570;	Gap junction alpha-1 protein (Cx43), C-terminal; Connexin, N-terminal; Gap junction protein, cysteine-rich domain;
P17844	388	1.753	Up	0.0087835	K	Probable ATP-dependent RNA helicase DDX5	DDX5	1	2.56e-05	79.659	DWVLNEFK(1)HGK	2	-0.33526	8	nucleus	single organism signaling; regulation of alternative mRNA splicing, via spliceosome; nucleic acid-templated transcription; positive regulation of biosynthetic process; cellular metabolic process; metabolic process; negative regulation of macromolecule biosynthetic process; macromolecule metabolic process; regulation of osteoblast differentiation; RNA processing; cellular response to stimulus; het…	membrane; extracellular region part; vesicle; macromolecular complex; intracellular part; cell; organelle part; non-membrane-bounded organelle; membrane-enclosed lumen; extracellular exosome; catalytic complex; nucleoplasm; intracellular organelle lumen; intracellular; cell part; extracellular vesicle; membrane-bounded organelle; organelle lumen; intracellular organelle; intracellular non-membran…	nucleoside phosphate binding; receptor binding; ATP-dependent helicase activity; hydrolase activity, acting on acid anhydrides; androgen receptor binding; protein binding; hydrolase activity; hormone receptor binding; calcium-dependent protein binding; ATPase activity; heterocyclic compound binding; organic cyclic compound binding; mRNA binding; pyrophosphatase activity; ribonucleotide binding; c…	K12823	DDX5; ATP-dependent RNA helicase DDX5/DBP2 [EC:3.6.4.13]	hsa03040 Spliceosome - Homo sapiens (human); hsa05205 Proteoglycans in cancer - Homo sapiens (human); hsa05202 Transcriptional misregulation in cancer - Homo sapiens (human);	IPR011545; IPR014014; IPR014001; IPR027417; IPR001650;	DEAD/DEAH box helicase domain; RNA helicase, DEAD-box type, Q motif; Helicase superfamily 1/2, ATP-binding domain; P-loop containing nucleoside triphosphate hydrolase; Helicase, C-terminal;
P17987	400	0.283	Down	5.96e-05	K	T-complex protein 1 subunit alpha	TCP1	1	7.27e-06	88.134	SLHDALCVVK(1)R	3	-0.35042	4	cytoplasm	cellular component biogenesis; regulation of biological quality; regulation of cell death; sperm-egg recognition; reproductive process; tubulin complex assembly; positive regulation of telomerase activity; positive regulation of biosynthetic process; positive regulation of protein localization to chromosome, telomeric region; regulation of telomere maintenance; protein transport; positive regulat…	extracellular region part; microtubule organizing center part; cytoplasm; macromolecular complex; cell; supramolecular complex; heterochromatin; organelle part; zona pellucida receptor complex; non-membrane-bounded organelle; extracellular exosome; nuclear chromosome part; myelin sheath; intracellular; secretory vesicle; nuclear chromatin; membrane-bounded organelle; organelle lumen; polymeric cy…	RNA binding; ATP binding; nucleoside phosphate binding; ubiquitin protein ligase binding; nucleoside binding; ion binding; protein binding; nucleotide binding; protein binding involved in protein folding; heterocyclic compound binding; organic cyclic compound binding; ribonucleoside binding; carbohydrate derivative binding; ribonucleotide binding; binding; purine ribonucleoside binding; nucleic a…	K09493			IPR027410; IPR027409; IPR027413;	TCP-1-like chaperonin intermediate domain; GroEL-like apical domain; GroEL-like equatorial domain;
P17987	541	2.047	Up	0.0035559	K	T-complex protein 1 subunit alpha	TCP1	1	7.86e-09	68.41	DDK(1)HGSYEDAVHSGALND	3	-0.38016	6	cytoplasm	cellular component biogenesis; regulation of biological quality; regulation of cell death; sperm-egg recognition; reproductive process; tubulin complex assembly; positive regulation of telomerase activity; positive regulation of biosynthetic process; positive regulation of protein localization to chromosome, telomeric region; regulation of telomere maintenance; protein transport; positive regulat…	extracellular region part; microtubule organizing center part; cytoplasm; macromolecular complex; cell; supramolecular complex; heterochromatin; organelle part; zona pellucida receptor complex; non-membrane-bounded organelle; extracellular exosome; nuclear chromosome part; myelin sheath; intracellular; secretory vesicle; nuclear chromatin; membrane-bounded organelle; organelle lumen; polymeric cy…	RNA binding; ATP binding; nucleoside phosphate binding; ubiquitin protein ligase binding; nucleoside binding; ion binding; protein binding; nucleotide binding; protein binding involved in protein folding; heterocyclic compound binding; organic cyclic compound binding; ribonucleoside binding; carbohydrate derivative binding; ribonucleotide binding; binding; purine ribonucleoside binding; nucleic a…	K09493			IPR027410; IPR027409; IPR027413;	TCP-1-like chaperonin intermediate domain; GroEL-like apical domain; GroEL-like equatorial domain;
P18077	45	0.476	Down	0.0125436	K	60S ribosomal protein L35a	RPL35A	1	0.0138315	59.067	DETEFYLGK(1)R	2	1.8516	2	cytoplasm	cellular component biogenesis; ribonucleoprotein complex biogenesis; establishment of protein localization to organelle; peptide metabolic process; biosynthetic process; multi-organism cellular process; cellular metabolic process; protein transport; ribosomal large subunit biogenesis; establishment of localization; protein targeting; protein targeting to membrane; metabolic process; multi-organis…	membrane; extracellular region part; vesicle; cytoplasm; macromolecular complex; intracellular part; cell; organelle part; non-membrane-bounded organelle; extracellular exosome; ribosomal subunit; intracellular; cell part; extracellular vesicle; cytosolic part; membrane-bounded organelle; cytosolic ribosome; intracellular organelle; ribosome; intracellular non-membrane-bounded organelle; cytosoli…	organic cyclic compound binding; heterocyclic compound binding; RNA binding; tRNA binding; binding; nucleic acid binding; protein binding; structural molecule activity; structural constituent of ribosome;	K02917	RP-L35Ae; large subunit ribosomal protein L35Ae	hsa03010 Ribosome - Homo sapiens (human);	IPR009000;	Translation protein, beta-barrel domain;
P18669	106	0.492	Down	0.0037392	K	Phosphoglycerate mutase 1	PGAM1	1	1.39e-05	67.136	AETAAK(1)HGEAQVK	3	-0.17337	7	cytoplasm	nucleoside metabolic process; leukocyte activation; nucleoside diphosphate phosphorylation; pyridine nucleotide metabolic process; glycolytic process; ribonucleoside diphosphate metabolic process; cellular metabolic process; glucose metabolic process; metabolic process; gluconeogenesis; generation of precursor metabolites and energy; monocarboxylic acid metabolic process; ribose phosphate metabol…	membrane; secretory granule lumen; extracellular region part; cytoplasmic vesicle; vesicle; cytoplasm; cytoplasmic vesicle part; intracellular part; cell; ficolin-1-rich granule lumen; organelle part; extracellular exosome; ficolin-1-rich granule; membrane-enclosed lumen; vesicle lumen; intracellular organelle lumen; myelin sheath; intracellular; cell part; secretory vesicle; extracellular vesicl…	isomerase activity; 2,3-bisphosphoglycerate-dependent phosphoglycerate mutase activity; catalytic activity; binding; protein kinase binding; intramolecular transferase activity, phosphotransferases; hydrolase activity; phosphoglycerate mutase activity; protein binding; bisphosphoglycerate mutase activity; kinase binding; intramolecular transferase activity; enzyme binding;	K01834	PGAM; 2,3-bisphosphoglycerate-dependent phosphoglycerate mutase [EC:5.4.2.11]	hsa01100 Metabolic pathways - Homo sapiens (human); hsa00260 Glycine, serine and threonine metabolism - Homo sapiens (human); hsa04922 Glucagon signaling pathway - Homo sapiens (human); hsa00010 Glycolysis / Gluconeogenesis - Homo sapiens (human); hsa01230 Biosynthesis of amino acids - Homo sapiens (human); hsa01200 Carbon metabolism - Homo sapiens (human); hsa05230 Central carbon metabolism in c…
P20340	164	1.824	Up	0.001559	K	Ras-related protein Rab-6A	RAB6A	1	0.0183592	44.863	AGYNVK(1)QLFR	2	3.9993	3	cytoplasm	single organism signaling; establishment of protein localization to organelle; leukocyte activation; single-organism process; multi-organism cellular process; cellular metabolic process; methylation; protein transport; establishment of localization; protein targeting; transport along microtubule; protein alkylation; metabolic process; signal transduction; establishment of localization in cell; ce…	membrane; endoplasmic reticulum; nuclear outer membrane-endoplasmic reticulum membrane network; extracellular region part; organelle membrane; cytoplasmic vesicle; cell periphery; cytoplasm; vesicle; cytoplasmic vesicle part; trans-Golgi network membrane; intracellular part; cell; organelle part; extracellular exosome; exocytic vesicle; membrane part; cell part; intracellular; whole membrane; sec…	nucleoside phosphate binding; hydrolase activity, acting on acid anhydrides; hydrolase activity; protein binding; myosin V binding; heterocyclic compound binding; organic cyclic compound binding; cytoskeletal protein binding; pyrophosphatase activity; ribonucleotide binding; catalytic activity; binding; purine ribonucleoside binding; GTPase activity; anion binding; guanyl nucleotide binding; hydr…	K07893			IPR005225; IPR027417;	Small GTP-binding protein domain; P-loop containing nucleoside triphosphate hydrolase;
P21333	92	1.774	Up	6.46e-05	K	Filamin-A	FLNA	1	0.00402997	79.489	K(1)HNQRPTFR	3	-0.64357	4	cytoplasm	single organism signaling; cellular component biogenesis; regulation of cell death; regulation of atrial cardiac muscle cell action potential; cellular metabolic process; cilium organization; hindbrain radial glia guided cell migration; metabolic process; regulation of membrane repolarization during cardiac muscle cell action potential; regulation of I-kappaB kinase/NF-kappaB signaling; regulatio…	dendrite; membrane; extracellular region part; cytoplasmic region; cytoplasm; neuronal cell body; macromolecular complex; supramolecular complex; cell; I band; organelle part; non-membrane-bounded organelle; extracellular exosome; focal adhesion; intracellular; neuron projection; cell-substrate junction; membrane-bounded organelle; neuron part; organelle lumen; cell-substrate adherens junction; c…	actin filament binding; Rac GTPase binding; receptor binding; protein dimerization activity; ion channel regulator activity; protein binding; molecular function regulator; signal transducer activity; Ral GTPase binding; organic cyclic compound binding; heterocyclic compound binding; identical protein binding; cytoskeletal protein binding; channel regulator activity; Ras GTPase binding; binding; c…	K04437	FLNA; filamin	hsa05132 Salmonella infection - Homo sapiens (human); hsa05205 Proteoglycans in cancer - Homo sapiens (human); hsa04010 MAPK signaling pathway - Homo sapiens (human); hsa04510 Focal adhesion - Homo sapiens (human);	IPR013783; IPR014756; IPR001715;	Immunoglobulin-like fold; Immunoglobulin E-set; Calponin homology domain;
P21333	2607	0.585	Down	6.46e-05	K	Filamin-A	FLNA	1	0.0001362	63.29	TPCEEILVK(1)HVGSR	3	0.068461	2	cytoplasm	single organism signaling; cellular component biogenesis; regulation of cell death; regulation of atrial cardiac muscle cell action potential; cellular metabolic process; cilium organization; hindbrain radial glia guided cell migration; metabolic process; regulation of membrane repolarization during cardiac muscle cell action potential; regulation of I-kappaB kinase/NF-kappaB signaling; regulatio…	dendrite; membrane; extracellular region part; cytoplasmic region; cytoplasm; neuronal cell body; macromolecular complex; supramolecular complex; cell; I band; organelle part; non-membrane-bounded organelle; extracellular exosome; focal adhesion; intracellular; neuron projection; cell-substrate junction; membrane-bounded organelle; neuron part; organelle lumen; cell-substrate adherens junction; c…	actin filament binding; Rac GTPase binding; receptor binding; protein dimerization activity; ion channel regulator activity; protein binding; molecular function regulator; signal transducer activity; Ral GTPase binding; organic cyclic compound binding; heterocyclic compound binding; identical protein binding; cytoskeletal protein binding; channel regulator activity; Ras GTPase binding; binding; c…	K04437	FLNA; filamin	hsa05132 Salmonella infection - Homo sapiens (human); hsa05205 Proteoglycans in cancer - Homo sapiens (human); hsa04010 MAPK signaling pathway - Homo sapiens (human); hsa04510 Focal adhesion - Homo sapiens (human);	IPR013783; IPR014756; IPR001715;	Immunoglobulin-like fold; Immunoglobulin E-set; Calponin homology domain;
P21980	265	2.002	Up	0.0081815	K	Protein-glutamine gamma-glutamyltransferase 2	TGM2	1	0.0323339	41.448	WK(1)NHGCQR	3	0.0038382	1	cytoplasm	cellular component biogenesis; single organism signaling; regulation of cell death; regulation of biological quality; gland development; tube formation; regulation of defense response; cellular metabolic process; metabolic process; macromolecular complex assembly; regulation of I-kappaB kinase/NF-kappaB signaling; metal ion homeostasis; protein metabolic process; macromolecule metabolic process; …	membrane; extracellular region part; endoplasmic reticulum; cell periphery; cell junction; vesicle; cytoplasm; intrinsic component of membrane; intracellular part; cell; extracellular exosome; focal adhesion; membrane part; intracellular; cell part; adherens junction; extracellular vesicle; cell-substrate junction; membrane-bounded organelle; cell-substrate adherens junction; intracellular organe…	nucleoside phosphate binding; nucleoside binding; ion binding; protein binding; nucleotide binding; transferase activity, transferring amino-acyl groups; organic cyclic compound binding; heterocyclic compound binding; ribonucleoside binding; transferase activity, transferring acyl groups; carbohydrate derivative binding; catalytic activity; ribonucleotide binding; binding; purine ribonucleoside b…	K05625	TGM2; transglutaminase 2 [EC:2.3.2.13]	hsa05016 Huntington's disease - Homo sapiens (human);	IPR008958; IPR013783; IPR002931; IPR014756; IPR001102;	Transglutaminase, C-terminal; Immunoglobulin-like fold; Transglutaminase-like; Immunoglobulin E-set; Transglutaminase, N-terminal;
P22392	12	0.305	Down	0.016818	K	Nucleoside diphosphate kinase B	NME2	1	0.00216751	55.261	TFIAIK(1)PDGVQR	2	0.2944	2	cytoplasm	single organism signaling; cellular component biogenesis; regulation of cell death; pyrimidine nucleoside triphosphate metabolic process; glucose homeostasis; positive regulation of biosynthetic process; positive regulation of epithelial cell differentiation; cellular metabolic process; metabolic process; carbohydrate derivative biosynthetic process; pyrimidine nucleoside metabolic process; guano…	membrane; secretory granule lumen; extracellular region part; organelle membrane; cytoplasmic vesicle; cell periphery; vesicle; cytoplasm; cytoplasmic vesicle part; supramolecular fiber; intracellular part; supramolecular complex; cell; ficolin-1-rich granule lumen; organelle part; non-membrane-bounded organelle; mitochondrial envelope; cytoskeleton; extracellular exosome; ficolin-1-rich granule;…	nucleoside phosphate binding; phosphotransferase activity, alcohol group as acceptor; nucleobase-containing compound kinase activity; protein binding; phosphotransferase activity, nitrogenous group as acceptor; protein kinase activity; phosphotransferase activity, phosphate group as acceptor; transcription factor activity, sequence-specific DNA binding; organic cyclic compound binding; heterocycl…	K00940	ndk; nucleoside-diphosphate kinase [EC:2.7.4.6]	hsa00230 Purine metabolism - Homo sapiens (human); hsa00240 Pyrimidine metabolism - Homo sapiens (human); hsa01100 Metabolic pathways - Homo sapiens (human);
P22570	90	10.323	Up	0.0090644	K	"NADPH:adrenodoxin oxidoreductase, mitochondrial"	FDXR	1	1.82e-46	93.407	FGVAPDHPEVK(1)NVINTFTQTAHSGR	4	-0.32384	4	nucleus	hormone biosynthetic process; regulation of biological quality; organic hydroxy compound metabolic process; secondary alcohol metabolic process; alcohol metabolic process; single-organism process; biosynthetic process; C21-steroid hormone metabolic process; cellular metabolic process; sterol metabolic process; organic substance metabolic process; lipid biosynthetic process; metabolic process; gen…	mitochondrial matrix; intracellular organelle; mitochondrial part; cytoplasm; intracellular organelle part; intracellular part; cell; mitochondrion; organelle part; membrane-enclosed lumen; organelle; intracellular membrane-bounded organelle; intracellular organelle lumen; cell part; intracellular; membrane-bounded organelle; cytoplasmic part; organelle lumen;	oxidoreductase activity, acting on iron-sulfur proteins as donors; catalytic activity; binding; NADPH-adrenodoxin reductase activity; protein binding; ferredoxin-NADP+ reductase activity; oxidoreductase activity, acting on iron-sulfur proteins as donors, NAD or NADP as acceptor; oxidoreductase activity;	K18914			IPR016040; IPR023753;	NAD(P)-binding domain; FAD/NAD(P)-binding domain;
P23229	986	3.766	Up	0.0029438	K	Integrin alpha-6	ITGA6	1	0.00138974	63.473	GLDSK(1)ASLILR	2	0.65348	2	peroxisome	single organism signaling; cellular component biogenesis; regulation of cell death; positive regulation of cell migration; filopodium assembly; cell surface receptor signaling pathway; positive regulation of biosynthetic process; response to external stimulus; biological adhesion; regulation of localization; positive regulation of molecular function; cell-matrix adhesion; cell adhesion; positive …	basolateral plasma membrane; membrane; extracellular region part; protein complex involved in cell adhesion; external side of plasma membrane; membrane protein complex; cell junction; cell periphery; macromolecular complex; intrinsic component of membrane; integral component of plasma membrane; cell-cell adherens junction; actin-based cell projection; cell-cell junction; cell; extracellular matri…	cell adhesion molecule binding; laminin binding; receptor binding; binding; ion binding; cadherin binding; macromolecular complex binding; metal ion binding; cation binding; protein binding; integrin binding; extracellular matrix binding; protein complex binding;	K06485	ITGA6; integrin alpha 6	hsa05200 Pathways in cancer - Homo sapiens (human); hsa04640 Hematopoietic cell lineage - Homo sapiens (human); hsa04810 Regulation of actin cytoskeleton - Homo sapiens (human); hsa04151 PI3K-Akt signaling pathway - Homo sapiens (human); hsa05222 Small cell lung cancer - Homo sapiens (human); hsa04510 Focal adhesion - Homo sapiens (human); hsa05414 Dilated cardiomyopathy - Homo sapiens (human); h…	IPR032695; IPR013649;	Integrin domain; Integrin alpha-2;
P23246	421	0.635	Down	0.0005848	K	"Splicing factor, proline- and glutamine-rich"	SFPQ	1	6.61e-11	90.614	GIVEFASK(1)PAAR	2	-0.26652	6	nucleus	regulation of cell death; nucleic acid-templated transcription; positive regulation of biosynthetic process; regulation of cell cycle process; cellular metabolic process; metabolic process; protein metabolic process; macromolecule metabolic process; negative regulation of macromolecule biosynthetic process; positive regulation of cell cycle process; protein deacetylation; RNA processing; cellular…	extracellular region part; cytoplasm; macromolecular complex; intracellular part; nuclear body; cell; organelle part; chromosomal part; non-membrane-bounded organelle; membrane-enclosed lumen; nucleoplasm; intracellular organelle lumen; nuclear speck; intracellular; cell part; chromosome; membrane-bounded organelle; nucleoplasm part; organelle lumen; intracellular organelle; intracellular non-mem…	RNA binding; DNA binding; nucleoside phosphate binding; enhancer sequence-specific DNA binding; transcription regulatory region sequence-specific DNA binding; double-stranded DNA binding; protein dimerization activity; sequence-specific double-stranded DNA binding; RNA polymerase II regulatory region DNA binding; protein binding; nucleotide binding; chromatin binding; sequence-specific DNA bindin…	K13219			IPR012975; IPR000504; IPR012677;	NOPS; RNA recognition motif domain; Nucleotide-binding alpha-beta plait domain;
P23284	89	1.959	Up	0.0046162	K	Peptidyl-prolyl cis-trans isomerase B	PPIB	1	0.00421289	88.294	GFGYK(1)NSK	2	0.12924	3	extracellular	regulation of biological quality; modulation by host of viral genome replication; chaperone-mediated protein folding; single-organism process; modification of morphology or physiology of other organism; cellular metabolic process; positive regulation of growth; protein folding; metabolic process; positive regulation of multicellular organismal process; macromolecule metabolic process; protein met…	smooth endoplasmic reticulum; membrane; extracellular region part; endoplasmic reticulum; cytoplasmic vesicle; cell junction; vesicle; cytoplasm; macromolecular complex; intracellular part; cell; organelle part; pigment granule; extracellular exosome; membrane-enclosed lumen; focal adhesion; intracellular organelle lumen; intracellular; cell part; adherens junction; extracellular vesicle; perinuc…	organic cyclic compound binding; heterocyclic compound binding; RNA binding; peptidyl-prolyl cis-trans isomerase activity; isomerase activity; catalytic activity; binding; macromolecular complex binding; nucleic acid binding; protein binding; unfolded protein binding; RNA polymerase binding; cis-trans isomerase activity; enzyme binding; protein complex binding;	K03768			IPR002130; IPR029000;	Cyclophilin-type peptidyl-prolyl cis-trans isomerase domain; Cyclophilin-like domain;
P23284	171	2.849	Up	0.0069816	K	Peptidyl-prolyl cis-trans isomerase B	PPIB	1	1.99e-21	102.52	HVVFGK(1)VLEGMEVVR	3	0.29125	7	extracellular	regulation of biological quality; modulation by host of viral genome replication; chaperone-mediated protein folding; single-organism process; modification of morphology or physiology of other organism; cellular metabolic process; positive regulation of growth; protein folding; metabolic process; positive regulation of multicellular organismal process; macromolecule metabolic process; protein met…	smooth endoplasmic reticulum; membrane; extracellular region part; endoplasmic reticulum; cytoplasmic vesicle; cell junction; vesicle; cytoplasm; macromolecular complex; intracellular part; cell; organelle part; pigment granule; extracellular exosome; membrane-enclosed lumen; focal adhesion; intracellular organelle lumen; intracellular; cell part; adherens junction; extracellular vesicle; perinuc…	organic cyclic compound binding; heterocyclic compound binding; RNA binding; peptidyl-prolyl cis-trans isomerase activity; isomerase activity; catalytic activity; binding; macromolecular complex binding; nucleic acid binding; protein binding; unfolded protein binding; RNA polymerase binding; cis-trans isomerase activity; enzyme binding; protein complex binding;	K03768			IPR002130; IPR029000;	Cyclophilin-type peptidyl-prolyl cis-trans isomerase domain; Cyclophilin-like domain;
P23634	761	1.873	Up	0.011538	K	Plasma membrane calcium-transporting ATPase 4	ATP2B4	1	5.7437e-05	74.611	SSPTDK(1)HTLVK	3	-0.33176	7	plasma membrane	hippocampus development; reproductive process; regulation of cardiac muscle adaptation; neural retina development; regulation of cell cycle process; regulation of adrenergic receptor signaling pathway involved in heart process; regulation of protein serine/threonine kinase activity; regulation of muscle hypertrophy; positive regulation of molecular function; negative regulation of citrulline bios…	basolateral plasma membrane; membrane; membrane microdomain; cell periphery; myofibril; cytoplasm; macromolecular complex; intrinsic component of membrane; sperm flagellum; 9+2 motile cilium; intracellular part; supramolecular fiber; integral component of plasma membrane; Z disc; supramolecular complex; cell; I band; organelle part; non-membrane-bounded organelle; T-tubule; plasma membrane region…	ATPase coupled ion transmembrane transporter activity; protein phosphatase binding; nitric-oxide synthase binding; substrate-specific transmembrane transporter activity; organic cyclic compound binding; cation-transporting ATPase activity; ribonucleotide binding; catalytic activity; ATPase activity, coupled to movement of substances; binding; purine ribonucleoside binding; anion binding; adenyl r…	K05850	ATP2B; Ca2+ transporting ATPase, plasma membrane [EC:3.6.3.8]	hsa04024 cAMP signaling pathway - Homo sapiens (human); hsa04978 Mineral absorption - Homo sapiens (human); hsa04261 Adrenergic signaling in cardiomyocytes - Homo sapiens (human); hsa04972 Pancreatic secretion - Homo sapiens (human); hsa04970 Salivary secretion - Homo sapiens (human); hsa04961 Endocrine and other factor-regulated calcium reabsorption - Homo sapiens (human); hsa04022 cGMP-PKG sign…	IPR004014; IPR023298; IPR022141; IPR023299; IPR008250; IPR023214; IPR006068;	Cation-transporting P-type ATPase, N-terminal; P-type ATPase, transmembrane domain; Plasma membrane calcium transporting P-type ATPase, C-terminal; P-type ATPase, cytoplasmic domain N; P-type ATPase, A domain; HAD-like domain; Cation-transporting P-type ATPase, C-terminal;
P24752	174	5.566	Up	0.0065164	K	"Acetyl-CoA acetyltransferase, mitochondrial"	ACAT1	1	0.00216905	41.088	GSTPYGGVK(1)LEDLIVK	2	0.46735	1	mitochondria	cellular component biogenesis; nucleoside metabolic process; gland development; nephron tubule development; brain development; cellular lipid metabolic process; nucleoside biosynthetic process; purine ribonucleoside biosynthetic process; cellular metabolic process; sulfur compound biosynthetic process; response to external stimulus; ribose phosphate biosynthetic process; metanephric proximal conv…	membrane; extracellular region part; organelle membrane; cytoplasm; vesicle; intracellular part; cell; organelle part; membrane-enclosed lumen; mitochondrial envelope; extracellular exosome; intracellular organelle lumen; intracellular; cell part; organelle inner membrane; extracellular vesicle; membrane-bounded organelle; mitochondrial inner membrane; organelle lumen; intracellular organelle; mi…	ligase activity, forming carbon-carbon bonds; ion binding; protein dimerization activity; ligase activity; lyase activity; protein binding; cofactor binding; transferase activity, transferring acyl groups other than amino-acyl groups; acetyltransferase activity; transferase activity, transferring acyl groups; identical protein binding; catalytic activity; protein homodimerization activity; carbon…	K00626	E2.3.1.9; acetyl-CoA C-acetyltransferase [EC:2.3.1.9]	hsa00280 Valine, leucine and isoleucine degradation - Homo sapiens (human); hsa00310 Lysine degradation - Homo sapiens (human); hsa00640 Propanoate metabolism - Homo sapiens (human); hsa00620 Pyruvate metabolism - Homo sapiens (human); hsa01100 Metabolic pathways - Homo sapiens (human); hsa00900 Terpenoid backbone biosynthesis - Homo sapiens (human); hsa01212 Fatty acid metabolism - Homo sapiens …	IPR016039; IPR020616; IPR020617;	Thiolase-like; Thiolase, N-terminal; Thiolase, C-terminal;
P25705	239	1.691	Up	3.55e-05	K	"ATP synthase subunit alpha, mitochondrial"	ATP5A1	1	0.00867268	83.862	FNDGSDEK(1)K	2	-0.17063	2	mitochondria	nucleoside metabolic process; purine nucleoside metabolic process; purine ribonucleoside monophosphate metabolic process; ATP hydrolysis coupled transmembrane transport; mitochondrial transport; nucleotide metabolic process; single-organism process; biosynthetic process; nucleoside biosynthetic process; purine ribonucleoside biosynthetic process; ribonucleoside monophosphate biosynthetic process;…	membrane; extracellular region part; inner mitochondrial membrane protein complex; organelle membrane; membrane protein complex; cell periphery; vesicle; cytoplasm; macromolecular complex; mitochondrial protein complex; intracellular part; mitochondrial membrane part; cell; organelle part; mitochondrial envelope; proton-transporting ATP synthase complex, catalytic core F(1); extracellular exosome…	ATPase coupled ion transmembrane transporter activity; nucleoside phosphate binding; receptor binding; primary active transmembrane transporter activity; substrate-specific transporter activity; hydrolase activity, acting on acid anhydrides; ATPase activity, coupled to transmembrane movement of ions, rotational mechanism; monovalent inorganic cation transmembrane transporter activity; hydrolase a…	K02132	ATPeF1A; F-type H+-transporting ATPase subunit alpha	hsa05010 Alzheimer's disease - Homo sapiens (human); hsa05016 Huntington's disease - Homo sapiens (human); hsa01100 Metabolic pathways - Homo sapiens (human); hsa00190 Oxidative phosphorylation - Homo sapiens (human); hsa05012 Parkinson's disease - Homo sapiens (human);	IPR000793; IPR004100; IPR027417; IPR000194; IPR023366; IPR033732;	ATP synthase, alpha subunit, C-terminal; ATPase, F1/V1/A1 complex, alpha/beta subunit, N-terminal domain; P-loop containing nucleoside triphosphate hydrolase; ATPase, F1/V1/A1 complex, alpha/beta subunit, nucleotide-binding domain; ATP synthase subunit alpha-like domain; ATP synthase, F1 complex, alpha subunit nucleotide-binding domain;
P26038	79	2.495	Up	0.0143973	K	Moesin	MSN	1	7.85e-07	108.74	KESPLLFK(1)FR	3	-1.7887	11	cytoplasm	morphogenesis of a polarized epithelium; regulation of vesicle-mediated transport; regulation of biological quality; gland development; positive regulation of cellular protein metabolic process; establishment or maintenance of apical/basal cell polarity; positive regulation of cellular protein catabolic process; biological adhesion; regulation of podosome assembly; positive regulation of cytoplas…	basolateral plasma membrane; membrane; extracellular space; extracellular region part; apical plasma membrane; extrinsic component of membrane; cell junction; cell periphery; cytoplasm; vesicle; intracellular part; actin-based cell projection; cell; pseudopodium; non-membrane-bounded organelle; cytoskeleton; extracellular exosome; focal adhesion; plasma membrane region; myelin sheath; intracellul…	RNA binding; receptor binding; double-stranded RNA binding; protein kinase binding; protein binding; kinase binding; heterocyclic compound binding; organic cyclic compound binding; cell adhesion molecule binding; cytoskeletal protein binding; structural constituent of cytoskeleton; binding; nucleic acid binding; actin binding; structural molecule activity; enzyme binding;	K05763	MSN; moesin	hsa05162 Measles - Homo sapiens (human); hsa04670 Leukocyte transendothelial migration - Homo sapiens (human); hsa05205 Proteoglycans in cancer - Homo sapiens (human); hsa04530 Tight junction - Homo sapiens (human); hsa04810 Regulation of actin cytoskeleton - Homo sapiens (human);	IPR019748; IPR018980; IPR008954; IPR019749; IPR018979; IPR011993; IPR029071; IPR011259; IPR014352; IPR000299;	FERM central domain; FERM, C-terminal PH-like domain; Moesin tail domain; Band 4.1 domain; FERM, N-terminal; PH domain-like; Ubiquitin-related domain; Ezrin/radixin/moesin, C-terminal; FERM/acyl-CoA-binding protein, 3-helical bundle; FERM domain;
P26583	30	0.399	Down	1.78e-05	K	High mobility group protein B2	HMGB2	1	0.000481887	60.55	K(1)HPDSSVNFAEFSK	3	0.97318	1	nucleus	cellular component biogenesis; regulation of cell death; DNA ligation; reproductive process; defense response to other organism; positive regulation of biosynthetic process; regulation of defense response; cellular metabolic process; response to biotic stimulus; metabolic process; spermatid development; macromolecular complex assembly; positive regulation of molecular function; positive regulatio…	extracellular space; extracellular region part; cytoplasm; macromolecular complex; intracellular part; cell; organelle part; chromosomal part; non-membrane-bounded organelle; membrane-enclosed lumen; condensed chromosome; nucleoplasm; intracellular organelle lumen; nuclear chromosome part; intracellular; cell part; chromosome; nuclear chromatin; perinuclear region of cytoplasm; membrane-bounded o…	enhancer sequence-specific DNA binding; receptor binding; double-stranded DNA binding; single-stranded DNA binding; protein binding; enhancer binding; DNA secondary structure binding; transcription factor activity, sequence-specific DNA binding; heterocyclic compound binding; organic cyclic compound binding; regulatory region DNA binding; RAGE receptor binding; binding; non-sequence-specific DNA …	K11295			IPR009071;	High mobility group box domain;
P26599	485	1.837	Up	0.0023954	K	Polypyrimidine tract-binding protein 1	PTBP1	1	0.0227794	95.793	GFK(1)FFQK	2	-0.17602	2	cyto_nucl	single organism signaling; negative regulation of developmental process; IRES-dependent viral translational initiation; regulation of alternative mRNA splicing, via spliceosome; peptide metabolic process; cell surface receptor signaling pathway; negative regulation of mRNA processing; single-organism process; biosynthetic process; cellular response to growth factor stimulus; multi-organism cellul…	intracellular organelle; membrane; extracellular region part; intracellular non-membrane-bounded organelle; vesicle; intracellular organelle part; nuclear lumen; intracellular part; nucleolus; cell; extracellular region; organelle part; non-membrane-bounded organelle; extracellular exosome; organelle; intracellular membrane-bounded organelle; membrane-enclosed lumen; nucleoplasm; nucleus; intrace…	organic cyclic compound binding; heterocyclic compound binding; RNA binding; poly-pyrimidine tract binding; nucleoside phosphate binding; binding; nucleic acid binding; pre-mRNA binding; protein binding; nucleotide binding; single-stranded RNA binding; small molecule binding;	K13218			IPR000504; IPR012677;	RNA recognition motif domain; Nucleotide-binding alpha-beta plait domain;
P26641	285	9.753	Up	0.0029174	K	Elongation factor 1-gamma	EEF1G	0.995123	1.1e-07	47.499	AK(0.003)DPFAHLPK(0.995)STFVLDEFK(0.002)R	3	-0.24441	5	cytoplasm	peptide metabolic process; cellular protein metabolic process; biosynthetic process; multi-organism cellular process; response to external biotic stimulus; response to stimulus; organonitrogen compound biosynthetic process; response to other organism; cellular metabolic process; response to biotic stimulus; organic substance metabolic process; response to external stimulus; metabolic process; vir…	intracellular organelle; membrane; extracellular region part; cytoplasm; vesicle; intracellular part; cytosol; cell; extracellular region; organelle; extracellular exosome; intracellular membrane-bounded organelle; nucleus; intracellular; cell part; extracellular vesicle; membrane-bounded organelle; extracellular organelle; cytoplasmic part;	organic cyclic compound binding; heterocyclic compound binding; cell adhesion molecule binding; RNA binding; translation factor activity, RNA binding; translation elongation factor activity; binding; cadherin binding; nucleic acid binding; protein binding;	K03233	EEF1G; elongation factor 1-gamma	hsa05134 Legionellosis - Homo sapiens (human);	IPR004046; IPR010987; IPR001662; IPR012336; IPR004045;	Glutathione S-transferase, C-terminal; Glutathione S-transferase, C-terminal-like; Translation elongation factor EF1B, gamma chain, conserved; Thioredoxin-like fold; Glutathione S-transferase, N-terminal;
P27708	2036	0.662	Down	0.0023419	K	CAD protein	CAD	1	6.13e-15	86.944	HPQPGAVELAAK(1)HCR	3	-1.1942	6	cytoplasm	regulation of biological quality; nucleoside metabolic process; gland development; citrulline biosynthetic process; reproductive process; pyrimidine nucleoside triphosphate metabolic process; nucleoside biosynthetic process; cellular metabolic process; response to external stimulus; ribose phosphate biosynthetic process; metabolic process; heart development; response to cortisol; carbohydrate der…	membrane; extracellular region part; vesicle; cytoplasm; neuronal cell body; macromolecular complex; intracellular part; cell; axon terminus; organelle part; membrane-enclosed lumen; extracellular exosome; nucleoplasm; intracellular organelle lumen; presynapse; intracellular; cell part; extracellular vesicle; neuron projection; neuron projection terminus; membrane-bounded organelle; neuron part; …	amino acid binding; nucleoside phosphate binding; phosphotransferase activity, alcohol group as acceptor; aspartate binding; ligase activity; hydrolase activity, acting on carbon-nitrogen (but not peptide) bonds, in cyclic amides; protein binding; hydrolase activity; protein kinase activity; heterocyclic compound binding; organic cyclic compound binding; carboxyl- or carbamoyltransferase activity…	K11540	CAD; carbamoyl-phosphate synthase / aspartate carbamoyltransferase / dihydroorotase [EC:6.3.5.5 2.1.3.2 3.5.2.3]	hsa00240 Pyrimidine metabolism - Homo sapiens (human); hsa01100 Metabolic pathways - Homo sapiens (human); hsa00250 Alanine, aspartate and glutamate metabolism - Homo sapiens (human);	IPR006132; IPR032466; IPR005479; IPR006680; IPR006131; IPR011607; IPR029062; IPR013815; IPR011059; IPR016185; IPR005480; IPR002474; IPR011761; IPR013816; IPR005483; IPR017926;	Aspartate/ornithine carbamoyltransferase, carbamoyl-P binding; Metal-dependent hydrolase; Carbamoyl-phosphate synthetase large subunit-like, ATP-binding domain; Amidohydrolase-related; Aspartate/ornithine carbamoyltransferase, Asp/Orn-binding domain; Methylglyoxal synthase-like domain; Class I glutamine amidotransferase-like; ATP-grasp fold, subdomain 1; Metal-dependent hydrolase, composite domai…
P27797	43	2.356	Up	0.0028992	K	Calreticulin	CALR	1	0.0168067	100.98	HK(1)SDFGK	2	-0.0061235	3	endoplasmic reticulum	single organism signaling; cellular component biogenesis; regulation of cell death; reproductive process; posttranscriptional regulation of gene expression; positive regulation of biosynthetic process; regulation of cell cycle process; positive regulation of NIK/NF-kappaB signaling; metabolic process; macromolecular complex assembly; intracellular receptor signaling pathway; metal ion homeostasis…	membrane; extracellular region part; external side of plasma membrane; organelle membrane; cytoplasm; cytoplasmic vesicle part; macromolecular complex; sarcoplasmic reticulum lumen; sarcoplasm; cell; organelle part; extracellular exosome; focal adhesion; intracellular; secretory vesicle; integral component of lumenal side of endoplasmic reticulum membrane; cell-substrate junction; membrane-bounde…	ubiquitin protein ligase binding; opsonin binding; receptor binding; hormone binding; androgen receptor binding; protein binding; integrin binding; hormone receptor binding; protein binding involved in protein folding; heterocyclic compound binding; organic cyclic compound binding; mRNA binding; peptide binding; binding; steroid hormone receptor binding; cation binding; RNA binding; DNA binding; …	K08057	CALR; calreticulin	hsa05142 Chagas disease (American trypanosomiasis) - Homo sapiens (human); hsa05166 HTLV-I infection - Homo sapiens (human); hsa04612 Antigen processing and presentation - Homo sapiens (human); hsa04145 Phagosome - Homo sapiens (human); hsa04141 Protein processing in endoplasmic reticulum - Homo sapiens (human);	IPR009033; IPR013320;	Calreticulin/calnexin, P domain; Concanavalin A-like lectin/glucanase domain;
P27797	48	1.698	Up	0.0128771	K	Calreticulin	CALR	1	6.93e-08	82.069	SDFGK(1)FVLSSGK	2	-0.032786	6	endoplasmic reticulum	single organism signaling; cellular component biogenesis; regulation of cell death; reproductive process; posttranscriptional regulation of gene expression; positive regulation of biosynthetic process; regulation of cell cycle process; positive regulation of NIK/NF-kappaB signaling; metabolic process; macromolecular complex assembly; intracellular receptor signaling pathway; metal ion homeostasis…	membrane; extracellular region part; external side of plasma membrane; organelle membrane; cytoplasm; cytoplasmic vesicle part; macromolecular complex; sarcoplasmic reticulum lumen; sarcoplasm; cell; organelle part; extracellular exosome; focal adhesion; intracellular; secretory vesicle; integral component of lumenal side of endoplasmic reticulum membrane; cell-substrate junction; membrane-bounde…	ubiquitin protein ligase binding; opsonin binding; receptor binding; hormone binding; androgen receptor binding; protein binding; integrin binding; hormone receptor binding; protein binding involved in protein folding; heterocyclic compound binding; organic cyclic compound binding; mRNA binding; peptide binding; binding; steroid hormone receptor binding; cation binding; RNA binding; DNA binding; …	K08057	CALR; calreticulin	hsa05142 Chagas disease (American trypanosomiasis) - Homo sapiens (human); hsa05166 HTLV-I infection - Homo sapiens (human); hsa04612 Antigen processing and presentation - Homo sapiens (human); hsa04145 Phagosome - Homo sapiens (human); hsa04141 Protein processing in endoplasmic reticulum - Homo sapiens (human);	IPR009033; IPR013320;	Calreticulin/calnexin, P domain; Concanavalin A-like lectin/glucanase domain;
P27797	153	2.071	Up	0.0034396	K	Calreticulin	CALR	1	0.0211921	79.713	GK(1)NVLINK	2	1.4679	4	endoplasmic reticulum	single organism signaling; cellular component biogenesis; regulation of cell death; reproductive process; posttranscriptional regulation of gene expression; positive regulation of biosynthetic process; regulation of cell cycle process; positive regulation of NIK/NF-kappaB signaling; metabolic process; macromolecular complex assembly; intracellular receptor signaling pathway; metal ion homeostasis…	membrane; extracellular region part; external side of plasma membrane; organelle membrane; cytoplasm; cytoplasmic vesicle part; macromolecular complex; sarcoplasmic reticulum lumen; sarcoplasm; cell; organelle part; extracellular exosome; focal adhesion; intracellular; secretory vesicle; integral component of lumenal side of endoplasmic reticulum membrane; cell-substrate junction; membrane-bounde…	ubiquitin protein ligase binding; opsonin binding; receptor binding; hormone binding; androgen receptor binding; protein binding; integrin binding; hormone receptor binding; protein binding involved in protein folding; heterocyclic compound binding; organic cyclic compound binding; mRNA binding; peptide binding; binding; steroid hormone receptor binding; cation binding; RNA binding; DNA binding; …	K08057	CALR; calreticulin	hsa05142 Chagas disease (American trypanosomiasis) - Homo sapiens (human); hsa05166 HTLV-I infection - Homo sapiens (human); hsa04612 Antigen processing and presentation - Homo sapiens (human); hsa04145 Phagosome - Homo sapiens (human); hsa04141 Protein processing in endoplasmic reticulum - Homo sapiens (human);	IPR009033; IPR013320;	Calreticulin/calnexin, P domain; Concanavalin A-like lectin/glucanase domain;
P27816	1015	1.817	Up	0.0071362	K	Microtubule-associated protein 4	MAP4	1	1.1569e-05	54.281	DNIK(1)HVPGGGNVQIQNK	3	-0.29294	1	nucleus	regulation of cell projection assembly; mitotic nuclear division; negative regulation of cellular component organization; neuron development; cellular developmental process; neurogenesis; single-organism process; negative regulation of organelle assembly; regulation of organelle assembly; establishment of localization; establishment of localization in cell; regulation of non-motile cilium assembl…	extracellular region part; microtubule; vesicle; cytoplasm; macromolecular complex; supramolecular fiber; intracellular part; cell; supramolecular complex; asymmetric synapse; organelle part; non-membrane-bounded organelle; extracellular exosome; mitotic spindle; cytoskeleton; ciliary part; microtubule cytoskeleton; intracellular; cell part; postsynaptic density; extracellular vesicle; neuron pro…	organic cyclic compound binding; heterocyclic compound binding; RNA binding; cytoskeletal protein binding; microtubule binding; binding; nucleic acid binding; tubulin binding; protein binding; structural molecule activity;	K10431
P27824	227	1.636	Up	0.006881	K	Calnexin	CANX	0.999999	3.67e-10	82.529	RPDADLK(1)TYFTDKK	3	-1.6663	4	endoplasmic reticulum	organelle localization; intracellular transport; chaperone-mediated protein folding; single-organism process; protein folding in endoplasmic reticulum; synaptic vesicle cycle; protein transport; establishment of localization; protein folding; vesicle-mediated transport in synapse; establishment of localization in cell; clathrin-dependent endocytosis; single-organism localization; vesicle localiza…	dendrite; membrane; extracellular region part; cytoplasmic region; cytoplasm; cell projection cytoplasm; neuronal cell body; macromolecular complex; cell; organelle part; dendritic spine; non-membrane-bounded organelle; extracellular exosome; dendrite cytoplasm; myelin sheath; intracellular; neuron projection; integral component of lumenal side of endoplasmic reticulum membrane; ER-mitochondrion …	RNA binding; apolipoprotein binding; receptor binding; ion binding; protein binding; ionotropic glutamate receptor binding; heterocyclic compound binding; organic cyclic compound binding; glutamate receptor binding; carbohydrate derivative binding; binding; nucleic acid binding; carbohydrate binding; cation binding; metal ion binding; unfolded protein binding; calcium ion binding; glycoprotein bi…	K08054	CANX; calnexin	hsa05166 HTLV-I infection - Homo sapiens (human); hsa04918 Thyroid hormone synthesis - Homo sapiens (human); hsa04612 Antigen processing and presentation - Homo sapiens (human); hsa04145 Phagosome - Homo sapiens (human); hsa04141 Protein processing in endoplasmic reticulum - Homo sapiens (human);	IPR009033; IPR013320;	Calreticulin/calnexin, P domain; Concanavalin A-like lectin/glucanase domain;
P28370	331	2.003	Up	0.0125214	K	Probable global transcription activator SNF2L1	SMARCA1	1	0.0159389	114.43	EFK(1)STNR	2	0.10788	3	endoplasmic reticulum	nucleic acid-templated transcription; brain development; cellular developmental process; positive regulation of biosynthetic process; DNA geometric change; neurogenesis; single-organism process; biosynthetic process; cellular metabolic process; regulation of RNA biosynthetic process; metabolic process; positive regulation of metabolic process; positive regulation of nitrogen compound metabolic pr…	intracellular organelle; intracellular organelle part; nuclear lumen; macromolecular complex; intracellular part; cell; SWI/SNF superfamily-type complex; organelle part; CERF complex; ISWI-type complex; membrane-enclosed lumen; intracellular membrane-bounded organelle; organelle; nucleoplasm; nucleus; intracellular organelle lumen; NURF complex; cell part; intracellular; membrane-bounded organell…	nucleoside phosphate binding; hydrolase activity, acting on acid anhydrides; protein binding; hydrolase activity; chromatin binding; ATPase activity; heterocyclic compound binding; organic cyclic compound binding; pyrophosphatase activity; catalytic activity; ribonucleotide binding; binding; purine ribonucleoside binding; anion binding; adenyl ribonucleotide binding; adenyl nucleotide binding; hy…	K11727			IPR015194; IPR027417; IPR020838; IPR017884; IPR000330; IPR001005; IPR015195; IPR009057; IPR014001; IPR001650;	ISWI, HAND domain; P-loop containing nucleoside triphosphate hydrolase; DBINO domain; SANT domain; SNF2-related, N-terminal domain; SANT/Myb domain; SLIDE domain; Homeobox domain-like; Helicase superfamily 1/2, ATP-binding domain; Helicase, C-terminal;
P29401	144	1.637	Up	0.0077186	K	Transketolase	TKT	1	0.00801647	99.139	YFDK(1)ASYR	2	1.3304	6	cytoplasm	NADP metabolic process; carbohydrate biosynthetic process; pyridine nucleotide metabolic process; regulation of growth; cellular aromatic compound metabolic process; nicotinamide nucleotide metabolic process; nucleotide metabolic process; single-organism process; biosynthetic process; monosaccharide biosynthetic process; cellular metabolic process; pyridine-containing compound metabolic process; …	extracellular region part; vesicle; cytoplasm; intracellular part; nuclear body; cell; organelle part; extracellular exosome; membrane-enclosed lumen; nucleoplasm; intracellular organelle lumen; nuclear speck; myelin sheath; intracellular; cell part; microbody; extracellular vesicle; membrane-bounded organelle; nucleoplasm part; organelle lumen; intracellular organelle; peroxisome; intracellular …	identical protein binding; catalytic activity; protein homodimerization activity; binding; transferase activity, transferring aldehyde or ketonic groups; ion binding; protein dimerization activity; cation binding; metal ion binding; protein binding; transferase activity; cofactor binding; transketolase activity;	K00615	E2.2.1.1; transketolase [EC:2.2.1.1]	hsa01100 Metabolic pathways - Homo sapiens (human); hsa00030 Pentose phosphate pathway - Homo sapiens (human); hsa01230 Biosynthesis of amino acids - Homo sapiens (human); hsa01200 Carbon metabolism - Homo sapiens (human);	IPR005474; IPR009014; IPR033248; IPR005475; IPR029061;	Transketolase, N-terminal; Transketolase C-terminal/Pyruvate-ferredoxin oxidoreductase domain II; Transketolase, C-terminal domain; Transketolase-like, pyrimidine-binding domain; Thiamin diphosphate-binding fold;
P30041	209	2.934	Up	0.000101977	K	Peroxiredoxin-6	PRDX6	1	8.09e-05	77.674	GVFTK(1)ELPSGK	2	0.33429	6	mitochondria	regulation of cellular process; regulation of biological quality; leukocyte activation; neutrophil activation involved in immune response; immune effector process; cell redox homeostasis; response to oxygen-containing compound; single-organism process; response to stimulus; cellular metabolic process; establishment of localization; organic substance metabolic process; homeostatic process; metabol…	secretory granule lumen; membrane; extracellular space; extracellular region part; cytoplasmic vesicle; cytoplasm; vesicle; cytoplasmic vesicle part; intracellular part; azurophil granule lumen; cell; organelle part; vacuolar lumen; extracellular exosome; membrane-enclosed lumen; vesicle lumen; intracellular organelle lumen; intracellular; cell part; secretory vesicle; lysosome; extracellular ves…	glutathione peroxidase activity; ubiquitin protein ligase binding; antioxidant activity; hydrolase activity; protein binding; oxidoreductase activity; cell adhesion molecule binding; catalytic activity; binding; peroxiredoxin activity; cadherin binding; peroxidase activity; ubiquitin-like protein ligase binding; enzyme binding; oxidoreductase activity, acting on peroxide as acceptor;	K11188	PRDX6; peroxiredoxin 6, 1-Cys peroxiredoxin [EC:1.11.1.7 1.11.1.15 3.1.1.-]	hsa01100 Metabolic pathways - Homo sapiens (human);	IPR019479; IPR000866; IPR012336; IPR013766;	Peroxiredoxin, C-terminal; Alkyl hydroperoxide reductase subunit C/ Thiol specific antioxidant; Thioredoxin-like fold; Thioredoxin domain;
P30041	141	2.105	Up	0.000101977	K	Peroxiredoxin-6	PRDX6	1	0.0011441	85.355	VVFVFGPDK(1)K	2	0.065168	7	mitochondria	regulation of cellular process; regulation of biological quality; leukocyte activation; neutrophil activation involved in immune response; immune effector process; cell redox homeostasis; response to oxygen-containing compound; single-organism process; response to stimulus; cellular metabolic process; establishment of localization; organic substance metabolic process; homeostatic process; metabol…	secretory granule lumen; membrane; extracellular space; extracellular region part; cytoplasmic vesicle; cytoplasm; vesicle; cytoplasmic vesicle part; intracellular part; azurophil granule lumen; cell; organelle part; vacuolar lumen; extracellular exosome; membrane-enclosed lumen; vesicle lumen; intracellular organelle lumen; intracellular; cell part; secretory vesicle; lysosome; extracellular ves…	glutathione peroxidase activity; ubiquitin protein ligase binding; antioxidant activity; hydrolase activity; protein binding; oxidoreductase activity; cell adhesion molecule binding; catalytic activity; binding; peroxiredoxin activity; cadherin binding; peroxidase activity; ubiquitin-like protein ligase binding; enzyme binding; oxidoreductase activity, acting on peroxide as acceptor;	K11188	PRDX6; peroxiredoxin 6, 1-Cys peroxiredoxin [EC:1.11.1.7 1.11.1.15 3.1.1.-]	hsa01100 Metabolic pathways - Homo sapiens (human);	IPR019479; IPR000866; IPR012336; IPR013766;	Peroxiredoxin, C-terminal; Alkyl hydroperoxide reductase subunit C/ Thiol specific antioxidant; Thioredoxin-like fold; Thioredoxin domain;
P30043	178	6.585	Up	1.83e-05	K	Flavin reductase (NADPH)	BLVRB	1	3.38e-16	105.65	VISK(1)HDLGHFMLR	4	-0.88715	4	cytoplasm	cellular aromatic compound metabolic process; heme catabolic process; single-organism process; heme metabolic process; cellular metabolic process; organic substance metabolic process; cellular nitrogen compound catabolic process; metabolic process; porphyrin-containing compound metabolic process; cofactor catabolic process; heterocycle metabolic process; tetrapyrrole catabolic process; cellular c…	membrane; extracellular region part; cell periphery; cytoplasm; vesicle; intracellular part; cell; axon terminus; organelle part; membrane-enclosed lumen; extracellular exosome; nucleoplasm; intracellular organelle lumen; presynapse; intracellular; cell part; extracellular vesicle; neuron projection; neuron projection terminus; membrane-bounded organelle; neuron part; synapse part; organelle lume…	oxidoreductase activity, acting on the CH-CH group of donors; riboflavin reductase (NADPH) activity; oxidoreductase activity, acting on the CH-NH group of donors; oxidoreductase activity, acting on the CH-NH group of donors, NAD or NADP as acceptor; oxidoreductase activity, acting on the CH-CH group of donors, NAD or NADP as acceptor; catalytic activity; oxidoreductase activity; biliverdin reduct…	K05901	BLVRB; biliverdin reductase / flavin reductase [EC:1.3.1.24 1.5.1.30]	hsa01100 Metabolic pathways - Homo sapiens (human); hsa00740 Riboflavin metabolism - Homo sapiens (human); hsa00860 Porphyrin and chlorophyll metabolism - Homo sapiens (human);	IPR016040;	NAD(P)-binding domain;
P30044	83	1.573	Up	0.00017562	K	"Peroxiredoxin-5, mitochondrial"	PRDX5	1	0.00459695	63.624	VNLAELFK(1)GK	2	1.0596	4	cytoplasm	regulation of biological quality; regulation of cell death; pyridine nucleotide metabolic process; positive regulation of biosynthetic process; cellular metabolic process; negative regulation of peptidase activity; metabolic process; positive regulation of multicellular organismal process; negative regulation of macromolecule biosynthetic process; cellular oxidant detoxification; regulation of en…	extracellular space; extracellular region part; cytoplasmic vesicle; cytoplasm; vesicle; microbody part; intracellular part; cell; organelle part; membrane-enclosed lumen; extracellular exosome; intracellular organelle lumen; peroxisomal matrix; intracellular; cell part; microbody; extracellular vesicle; perinuclear region of cytoplasm; membrane-bounded organelle; organelle lumen; intracellular o…	DNA binding; cysteine-type endopeptidase inhibitor activity involved in apoptotic process; receptor binding; peptidase regulator activity; cysteine-type endopeptidase regulator activity involved in apoptotic process; protein dimerization activity; antioxidant activity; RNA polymerase III regulatory region DNA binding; protein binding; enzyme inhibitor activity; molecular function regulator; endop…	K11187	PRDX5; peroxiredoxin 5, atypical 2-Cys peroxiredoxin [EC:1.11.1.15]	hsa04146 Peroxisome - Homo sapiens (human);	IPR013740; IPR012336; IPR013766;	Redoxin; Thioredoxin-like fold; Thioredoxin domain;
P30050	40	1.902	Up	0.000122808	K	60S ribosomal protein L12	RPL12	1	0.0199249	54.259	IGPLGLSPK(1)K	2	-0.15699	1	cytoplasm	cellular component biogenesis; ribonucleoprotein complex biogenesis; establishment of protein localization to organelle; peptide metabolic process; ribonucleoprotein complex assembly; biosynthetic process; multi-organism cellular process; cellular metabolic process; protein transport; ribosomal large subunit biogenesis; establishment of localization; protein targeting; protein targeting to membra…	membrane; extracellular region part; cell junction; vesicle; cytoplasm; macromolecular complex; intracellular part; cell; organelle part; non-membrane-bounded organelle; extracellular exosome; membrane-enclosed lumen; focal adhesion; intracellular organelle lumen; ribosomal subunit; intracellular; cell part; adherens junction; extracellular vesicle; cell-substrate junction; cytosolic part; membra…	organic cyclic compound binding; heterocyclic compound binding; RNA binding; binding; nucleic acid binding; protein binding; structural molecule activity; structural constituent of ribosome; rRNA binding;	K02870	RP-L12e; large subunit ribosomal protein L12e	hsa03010 Ribosome - Homo sapiens (human);	IPR020783; IPR020784;	Ribosomal protein L11, C-terminal; Ribosomal protein L11, N-terminal;
P30050	54	1.884	Up	0.000122808	K	60S ribosomal protein L12	RPL12	1	0.00803584	70.056	ATGDWK(1)GLR	2	-1.3466	4	cytoplasm	cellular component biogenesis; ribonucleoprotein complex biogenesis; establishment of protein localization to organelle; peptide metabolic process; ribonucleoprotein complex assembly; biosynthetic process; multi-organism cellular process; cellular metabolic process; protein transport; ribosomal large subunit biogenesis; establishment of localization; protein targeting; protein targeting to membra…	membrane; extracellular region part; cell junction; vesicle; cytoplasm; macromolecular complex; intracellular part; cell; organelle part; non-membrane-bounded organelle; extracellular exosome; membrane-enclosed lumen; focal adhesion; intracellular organelle lumen; ribosomal subunit; intracellular; cell part; adherens junction; extracellular vesicle; cell-substrate junction; cytosolic part; membra…	organic cyclic compound binding; heterocyclic compound binding; RNA binding; binding; nucleic acid binding; protein binding; structural molecule activity; structural constituent of ribosome; rRNA binding;	K02870	RP-L12e; large subunit ribosomal protein L12e	hsa03010 Ribosome - Homo sapiens (human);	IPR020783; IPR020784;	Ribosomal protein L11, C-terminal; Ribosomal protein L11, N-terminal;
P30086	150	0.113	Down	0.00036469	K	Phosphatidylethanolamine-binding protein 1	PEBP1	1	0.0163548	101.33	FK(1)VASFR	2	0.61199	1	cytoplasm	single organism signaling; regulation of cellular process; phosphorylation; negative regulation of endopeptidase activity; regulation of macromolecule metabolic process; cellular protein metabolic process; single-organism process; negative regulation of cellular metabolic process; negative regulation of cellular process; negative regulation of biological process; response to stimulus; cellular me…	intracellular organelle; extracellular region part; vesicle; cytoplasm; intracellular part; cell; cytosol; extracellular region; intracellular membrane-bounded organelle; organelle; extracellular exosome; nucleus; intracellular; cell part; extracellular vesicle; membrane-bounded organelle; extracellular organelle; cytoplasmic part;	nucleoside phosphate binding; peptidase regulator activity; protein kinase binding; protein binding; enzyme inhibitor activity; molecular function regulator; heterocyclic compound binding; organic cyclic compound binding; ribonucleotide binding; binding; peptidase inhibitor activity; purine ribonucleoside binding; lipid binding; endopeptidase regulator activity; anion binding; phosphatidylethanol…
P30101	104	2.184	Up	0.00163562	K	Protein disulfide-isomerase A3	PDIA3	1	0.00267023	52.891	YGVSGYPTLK(1)IFR	2	-0.76118	1	endoplasmic reticulum	single organism signaling; regulation of cell death; regulation of biological quality; establishment of protein localization to organelle; protein import; regulation of signaling; single-organism process; nuclear transport; positive regulation of extrinsic apoptotic signaling pathway; protein transport; establishment of localization; protein targeting; protein folding; regulation of apoptotic sig…	membrane; extracellular region part; endoplasmic reticulum; organelle membrane; cytoplasmic vesicle; cell junction; vesicle; cytoplasm; cytoplasmic vesicle part; recycling endosome membrane; intracellular part; cell; organelle part; recycling endosome; pigment granule; extracellular exosome; membrane-enclosed lumen; focal adhesion; intracellular organelle lumen; myelin sheath; cell part; intracel…	RNA binding; peptidase activity; phospholipase C activity; cysteine-type peptidase activity; protein binding; hydrolase activity; protein disulfide isomerase activity; lipase activity; oxidoreductase activity; endopeptidase activity; disulfide oxidoreductase activity; heterocyclic compound binding; organic cyclic compound binding; intramolecular oxidoreductase activity, transposing S-S bonds; iso…	K08056	PDIA3; protein disulfide isomerase family A, member 3 [EC:5.3.4.1]	hsa04612 Antigen processing and presentation - Homo sapiens (human); hsa04141 Protein processing in endoplasmic reticulum - Homo sapiens (human);	IPR005788; IPR013766; IPR012336;	Disulphide isomerase; Thioredoxin domain; Thioredoxin-like fold;
P30101	362	2.872	Up	0.00163562	K	Protein disulfide-isomerase A3	PDIA3	1	0.000722583	63.091	FLQDYFDGNLK(1)R	2	0.16373	1	endoplasmic reticulum	single organism signaling; regulation of cell death; regulation of biological quality; establishment of protein localization to organelle; protein import; regulation of signaling; single-organism process; nuclear transport; positive regulation of extrinsic apoptotic signaling pathway; protein transport; establishment of localization; protein targeting; protein folding; regulation of apoptotic sig…	membrane; extracellular region part; endoplasmic reticulum; organelle membrane; cytoplasmic vesicle; cell junction; vesicle; cytoplasm; cytoplasmic vesicle part; recycling endosome membrane; intracellular part; cell; organelle part; recycling endosome; pigment granule; extracellular exosome; membrane-enclosed lumen; focal adhesion; intracellular organelle lumen; myelin sheath; cell part; intracel…	RNA binding; peptidase activity; phospholipase C activity; cysteine-type peptidase activity; protein binding; hydrolase activity; protein disulfide isomerase activity; lipase activity; oxidoreductase activity; endopeptidase activity; disulfide oxidoreductase activity; heterocyclic compound binding; organic cyclic compound binding; intramolecular oxidoreductase activity, transposing S-S bonds; iso…	K08056	PDIA3; protein disulfide isomerase family A, member 3 [EC:5.3.4.1]	hsa04612 Antigen processing and presentation - Homo sapiens (human); hsa04141 Protein processing in endoplasmic reticulum - Homo sapiens (human);	IPR005788; IPR013766; IPR012336;	Disulphide isomerase; Thioredoxin domain; Thioredoxin-like fold;
P30101	335	2.639	Up	0.00163562	K	Protein disulfide-isomerase A3	PDIA3	1	7.9e-06	72.891	GEK(1)FVMQEEFSR	2	-1.106	9	endoplasmic reticulum	single organism signaling; regulation of cell death; regulation of biological quality; establishment of protein localization to organelle; protein import; regulation of signaling; single-organism process; nuclear transport; positive regulation of extrinsic apoptotic signaling pathway; protein transport; establishment of localization; protein targeting; protein folding; regulation of apoptotic sig…	membrane; extracellular region part; endoplasmic reticulum; organelle membrane; cytoplasmic vesicle; cell junction; vesicle; cytoplasm; cytoplasmic vesicle part; recycling endosome membrane; intracellular part; cell; organelle part; recycling endosome; pigment granule; extracellular exosome; membrane-enclosed lumen; focal adhesion; intracellular organelle lumen; myelin sheath; cell part; intracel…	RNA binding; peptidase activity; phospholipase C activity; cysteine-type peptidase activity; protein binding; hydrolase activity; protein disulfide isomerase activity; lipase activity; oxidoreductase activity; endopeptidase activity; disulfide oxidoreductase activity; heterocyclic compound binding; organic cyclic compound binding; intramolecular oxidoreductase activity, transposing S-S bonds; iso…	K08056	PDIA3; protein disulfide isomerase family A, member 3 [EC:5.3.4.1]	hsa04612 Antigen processing and presentation - Homo sapiens (human); hsa04141 Protein processing in endoplasmic reticulum - Homo sapiens (human);	IPR005788; IPR013766; IPR012336;	Disulphide isomerase; Thioredoxin domain; Thioredoxin-like fold;
P30101	214	2.537	Up	0.00163562	K	Protein disulfide-isomerase A3	PDIA3	1	9.1e-11	110.31	PSHLTNK(1)FEDK	3	-0.039753	6	endoplasmic reticulum	single organism signaling; regulation of cell death; regulation of biological quality; establishment of protein localization to organelle; protein import; regulation of signaling; single-organism process; nuclear transport; positive regulation of extrinsic apoptotic signaling pathway; protein transport; establishment of localization; protein targeting; protein folding; regulation of apoptotic sig…	membrane; extracellular region part; endoplasmic reticulum; organelle membrane; cytoplasmic vesicle; cell junction; vesicle; cytoplasm; cytoplasmic vesicle part; recycling endosome membrane; intracellular part; cell; organelle part; recycling endosome; pigment granule; extracellular exosome; membrane-enclosed lumen; focal adhesion; intracellular organelle lumen; myelin sheath; cell part; intracel…	RNA binding; peptidase activity; phospholipase C activity; cysteine-type peptidase activity; protein binding; hydrolase activity; protein disulfide isomerase activity; lipase activity; oxidoreductase activity; endopeptidase activity; disulfide oxidoreductase activity; heterocyclic compound binding; organic cyclic compound binding; intramolecular oxidoreductase activity, transposing S-S bonds; iso…	K08056	PDIA3; protein disulfide isomerase family A, member 3 [EC:5.3.4.1]	hsa04612 Antigen processing and presentation - Homo sapiens (human); hsa04141 Protein processing in endoplasmic reticulum - Homo sapiens (human);	IPR005788; IPR013766; IPR012336;	Disulphide isomerase; Thioredoxin domain; Thioredoxin-like fold;
P30405	190	2.465	Up	0.0045606	K	"Peptidyl-prolyl cis-trans isomerase F, mitochondrial"	PPIF	1	0.00105991	78.342	IESFGSK(1)SGR	2	-0.13787	2	mitochondria	regulation of biological quality; regulation of cell death; negative regulation of nucleotide metabolic process; negative regulation of release of cytochrome c from mitochondria; response to arsenic-containing substance; cellular metabolic process; regulation of oxidative phosphorylation; regulation of mitochondrion organization; negative regulation of nucleoside metabolic process; metabolic proc…	mitochondrial matrix; intracellular organelle; membrane; mitochondrial part; organelle membrane; organelle envelope; intracellular organelle part; cytoplasm; intracellular part; cell; organelle part; mitochondrion; membrane-enclosed lumen; mitochondrial envelope; intracellular membrane-bounded organelle; organelle; intracellular organelle lumen; cell part; intracellular; envelope; organelle inner…	peptidyl-prolyl cis-trans isomerase activity; isomerase activity; catalytic activity; peptide binding; binding; protein binding; drug binding; amide binding; cyclosporin A binding; cis-trans isomerase activity;	K09565	PPIF; peptidyl-prolyl isomerase F (cyclophilin D) [EC:5.2.1.8]	hsa05016 Huntington's disease - Homo sapiens (human); hsa04022 cGMP-PKG signaling pathway - Homo sapiens (human); hsa04020 Calcium signaling pathway - Homo sapiens (human); hsa05145 Toxoplasmosis - Homo sapiens (human); hsa05012 Parkinson's disease - Homo sapiens (human);	IPR002130; IPR029000;	Cyclophilin-type peptidyl-prolyl cis-trans isomerase domain; Cyclophilin-like domain;
P30405	73	2.12	Up	0.0037416	K	"Peptidyl-prolyl cis-trans isomerase F, mitochondrial"	PPIF	1	1.08e-11	96.745	ADVVPK(1)TAENFR	2	-0.42406	5	mitochondria	regulation of biological quality; regulation of cell death; negative regulation of nucleotide metabolic process; negative regulation of release of cytochrome c from mitochondria; response to arsenic-containing substance; cellular metabolic process; regulation of oxidative phosphorylation; regulation of mitochondrion organization; negative regulation of nucleoside metabolic process; metabolic proc…	mitochondrial matrix; intracellular organelle; membrane; mitochondrial part; organelle membrane; organelle envelope; intracellular organelle part; cytoplasm; intracellular part; cell; organelle part; mitochondrion; membrane-enclosed lumen; mitochondrial envelope; intracellular membrane-bounded organelle; organelle; intracellular organelle lumen; cell part; intracellular; envelope; organelle inner…	peptidyl-prolyl cis-trans isomerase activity; isomerase activity; catalytic activity; peptide binding; binding; protein binding; drug binding; amide binding; cyclosporin A binding; cis-trans isomerase activity;	K09565	PPIF; peptidyl-prolyl isomerase F (cyclophilin D) [EC:5.2.1.8]	hsa05016 Huntington's disease - Homo sapiens (human); hsa04022 cGMP-PKG signaling pathway - Homo sapiens (human); hsa04020 Calcium signaling pathway - Homo sapiens (human); hsa05145 Toxoplasmosis - Homo sapiens (human); hsa05012 Parkinson's disease - Homo sapiens (human);	IPR002130; IPR029000;	Cyclophilin-type peptidyl-prolyl cis-trans isomerase domain; Cyclophilin-like domain;
P31939	461	1.557	Up	0.031877	K	Bifunctional purine biosynthesis protein PURH	ATIC	1	0.000661984	59.418	LAGDK(1)ANYWWLR	2	0.23531	2	cytoplasm	cofactor biosynthetic process; animal organ regeneration; pteridine-containing compound biosynthetic process; nucleoside metabolic process; organic acid biosynthetic process; purine ribonucleoside monophosphate metabolic process; brain development; nucleotide metabolic process; cellular modified amino acid biosynthetic process; single-organism process; biosynthetic process; cerebral cortex develo…	intracellular organelle; membrane; extracellular region part; vesicle; cytoplasm; intracellular part; cytosol; cell; extracellular region; mitochondrion; intracellular membrane-bounded organelle; organelle; extracellular exosome; intracellular; cell part; extracellular vesicle; membrane-bounded organelle; extracellular organelle; cytoplasmic part;	protein dimerization activity; transferase activity, transferring one-carbon groups; protein binding; hydrolase activity; cyclohydrolase activity; IMP cyclohydrolase activity; cell adhesion molecule binding; hydrolase activity, acting on carbon-nitrogen (but not peptide) bonds, in cyclic amidines; phosphoribosylaminoimidazolecarboxamide formyltransferase activity; identical protein binding; catal…	K00602	purH; phosphoribosylaminoimidazolecarboxamide formyltransferase / IMP cyclohydrolase [EC:2.1.2.3 3.5.4.10]	hsa00670 One carbon pool by folate - Homo sapiens (human); hsa00230 Purine metabolism - Homo sapiens (human); hsa01523 Antifolate resistance - Homo sapiens (human); hsa01100 Metabolic pathways - Homo sapiens (human);	IPR016193; IPR024050; IPR024051; IPR011607;	Cytidine deaminase-like; AICAR transformylase, insert domain; AICAR transformylase domain; Methylglyoxal synthase-like domain;
P31946	124	1.734	Up	0.0038433	K	14-3-3 protein beta/alpha	YWHAB	1	0.021197	52.716	MK(1)GDYFR	2	0.60295	1	cytoplasm	cellular component biogenesis; single organism signaling; regulation of biological quality; regulation of cell death; posttranscriptional regulation of gene expression; cellular metabolic process; regulation of mitochondrion organization; protein transport; metabolic process; regulation of mitochondrial outer membrane permeabilization involved in apoptotic signaling pathway; macromolecular comple…	membrane; extracellular region part; organelle membrane; cytoplasmic vesicle; cell junction; vesicle; cytoplasm; cytoplasmic vesicle part; macromolecular complex; transcriptional repressor complex; intracellular part; cell; organelle part; pigment granule; extracellular exosome; focal adhesion; intracellular; cell part; adherens junction; extracellular vesicle; perinuclear region of cytoplasm; ce…	transcription corepressor activity; amino acid binding; phosphoserine binding; macromolecular complex binding; ion binding; organic acid binding; protein binding; protein phosphorylated amino acid binding; transcription cofactor activity; phosphoprotein binding; cell adhesion molecule binding; carboxylic acid binding; histone deacetylase binding; binding; cadherin binding; transcription factor ac…	K16197	YWHAB_Q_Z; 14-3-3 protein beta/theta/zeta	hsa04390 Hippo signaling pathway - Homo sapiens (human); hsa04151 PI3K-Akt signaling pathway - Homo sapiens (human); hsa04110 Cell cycle - Homo sapiens (human); hsa05161 Hepatitis B - Homo sapiens (human); hsa05169 Epstein-Barr virus infection - Homo sapiens (human); hsa05130 Pathogenic Escherichia coli infection - Homo sapiens (human); hsa04114 Oocyte meiosis - Homo sapiens (human); hsa05203 Vir…	IPR023410;	14-3-3 domain;
P31948	530	0.397	Down	0.0010579	K	Stress-induced-phosphoprotein 1	STIP1	1	0.00621328	59.645	NPVIAQK(1)IQK	2	-0.012057	4	cytoplasm	response to stress; response to stimulus;	intracellular organelle; cytoplasm; endomembrane system; macromolecular complex; intracellular part; cell; intracellular membrane-bounded organelle; organelle; nucleus; intracellular; cell part; myelin sheath; membrane-bounded organelle; protein complex; Golgi apparatus; cytoplasmic part;	organic cyclic compound binding; heterocyclic compound binding; RNA binding; heat shock protein binding; chaperone binding; binding; nucleic acid binding; protein binding; protein C-terminus binding; Hsp70 protein binding;	K09553	STIP1; stress-induced-phosphoprotein 1	hsa05020 Prion diseases - Homo sapiens (human);	IPR006636; IPR011990; IPR013026;	Heat shock chaperonin-binding; Tetratricopeptide-like helical domain; Tetratricopeptide repeat-containing domain;
P32119	119	5.331	Up	0.0021415	K	Peroxiredoxin-2	PRDX2	1	1.35e-12	77.221	RLSEDYGVLK(1)TDEGIAYR	3	1.0116	4	cytoplasm	superoxide metabolic process; regulation of cellular process; cellular response to stress; regulation of cell death; response to superoxide; regulation of biological quality; negative regulation of programmed cell death; cell redox homeostasis; regulation of programmed cell death; response to oxygen-containing compound; single-organism process; negative regulation of biological process; negative …	extracellular region part; vesicle; cytoplasm; intracellular part; cell; cytosol; extracellular region; organelle; extracellular exosome; intracellular; cell part; extracellular vesicle; membrane-bounded organelle; extracellular organelle; cytoplasmic part;	catalytic activity; thioredoxin peroxidase activity; peroxiredoxin activity; antioxidant activity; peroxidase activity; oxidoreductase activity; oxidoreductase activity, acting on peroxide as acceptor;	K03386			IPR019479; IPR000866; IPR012336; IPR013766;	Peroxiredoxin, C-terminal; Alkyl hydroperoxide reductase subunit C/ Thiol specific antioxidant; Thioredoxin-like fold; Thioredoxin domain;
P35241	79	1.708	Up	0.040522	K	Radixin	RDX	1	2.16e-11	130.41	KENPLQFK(1)FR	2	-1.3929	14	nucleus	regulation of vesicle-mediated transport; cellular component biogenesis; single organism signaling; regulation of biological quality; positive regulation of cell migration; positive regulation of cellular protein metabolic process; regulation of cell projection assembly; response to platelet-derived growth factor; establishment of protein localization to plasma membrane; regulation of actin filam…	membrane; cluster of actin-based cell projections; extracellular space; extracellular region part; cell cortex; apical plasma membrane; extrinsic component of membrane; cell junction; cell periphery; vesicle; cytoplasmic region; cytoplasm; cortical cytoskeleton; cortical actin cytoskeleton; intracellular part; cell-cell adherens junction; actin-based cell projection; cell-cell junction; cell; cel…	RNA binding; protein kinase A binding; ATPase binding; protein dimerization activity; protein binding; heterocyclic compound binding; organic cyclic compound binding; cell adhesion molecule binding; cytoskeletal protein binding; identical protein binding; binding; protein homodimerization activity; cadherin binding; nucleic acid binding; actin binding; protein domain specific binding; enzyme bind…	K05762	RDX; radixin	hsa05205 Proteoglycans in cancer - Homo sapiens (human); hsa05206 MicroRNAs in cancer - Homo sapiens (human); hsa04530 Tight junction - Homo sapiens (human); hsa04810 Regulation of actin cytoskeleton - Homo sapiens (human);	IPR019748; IPR018980; IPR008954; IPR019749; IPR018979; IPR029071; IPR011993; IPR011259; IPR014352; IPR000299;	FERM central domain; FERM, C-terminal PH-like domain; Moesin tail domain; Band 4.1 domain; FERM, N-terminal; Ubiquitin-related domain; PH domain-like; Ezrin/radixin/moesin, C-terminal; FERM/acyl-CoA-binding protein, 3-helical bundle; FERM domain;
P35579	910	2.162	Up	1.85e-05	K	Myosin-9	MYH9	1	0.00332624	49.216	K(1)QELEEICHDLEAR	3	0.28087	2	cyto_nucl	single organism signaling; tissue migration; blood coagulation; regulation of biological quality; leukocyte activation; positive regulation of cellular protein metabolic process; cell surface receptor signaling pathway; reproductive process; chordate embryonic development; cellular component morphogenesis; syncytium formation; protein transport; T cell activation; biological adhesion; endothelial…	membrane; cluster of actin-based cell projections; extracellular region part; cytoplasmic region; cytoplasm; macromolecular complex; cell-cell adherens junction; cell; cell division site part; organelle part; non-membrane-bounded organelle; extracellular exosome; focal adhesion; intracellular; myosin II complex; myosin II filament; cell-substrate junction; myosin complex; membrane-bounded organel…	actin filament binding; nucleoside phosphate binding; motor activity; protein dimerization activity; hydrolase activity, acting on acid anhydrides; hydrolase activity; protein binding; ATPase activity; heterocyclic compound binding; organic cyclic compound binding; identical protein binding; cytoskeletal protein binding; pyrophosphatase activity; ribonucleotide binding; catalytic activity; bindin…	K10352	MYH; myosin heavy chain	hsa05132 Salmonella infection - Homo sapiens (human); hsa04530 Tight junction - Homo sapiens (human); hsa04810 Regulation of actin cytoskeleton - Homo sapiens (human); hsa04270 Vascular smooth muscle contraction - Homo sapiens (human);	IPR002928; IPR016137; IPR004009; IPR027417; IPR001609; IPR027401;	Myosin tail; RGS domain; Myosin, N-terminal, SH3-like; P-loop containing nucleoside triphosphate hydrolase; Myosin head, motor domain; Myosin-like IQ motif-containing domain;
P35579	1775	0.642	Down	1.85e-05	K	Myosin-9	MYH9	1	2.6e-21	146.71	SHAQK(1)NENAR	3	-1.9401	12	cyto_nucl	single organism signaling; tissue migration; blood coagulation; regulation of biological quality; leukocyte activation; positive regulation of cellular protein metabolic process; cell surface receptor signaling pathway; reproductive process; chordate embryonic development; cellular component morphogenesis; syncytium formation; protein transport; T cell activation; biological adhesion; endothelial…	membrane; cluster of actin-based cell projections; extracellular region part; cytoplasmic region; cytoplasm; macromolecular complex; cell-cell adherens junction; cell; cell division site part; organelle part; non-membrane-bounded organelle; extracellular exosome; focal adhesion; intracellular; myosin II complex; myosin II filament; cell-substrate junction; myosin complex; membrane-bounded organel…	actin filament binding; nucleoside phosphate binding; motor activity; protein dimerization activity; hydrolase activity, acting on acid anhydrides; hydrolase activity; protein binding; ATPase activity; heterocyclic compound binding; organic cyclic compound binding; identical protein binding; cytoskeletal protein binding; pyrophosphatase activity; ribonucleotide binding; catalytic activity; bindin…	K10352	MYH; myosin heavy chain	hsa05132 Salmonella infection - Homo sapiens (human); hsa04530 Tight junction - Homo sapiens (human); hsa04810 Regulation of actin cytoskeleton - Homo sapiens (human); hsa04270 Vascular smooth muscle contraction - Homo sapiens (human);	IPR002928; IPR016137; IPR004009; IPR027417; IPR001609; IPR027401;	Myosin tail; RGS domain; Myosin, N-terminal, SH3-like; P-loop containing nucleoside triphosphate hydrolase; Myosin head, motor domain; Myosin-like IQ motif-containing domain;
P35579	228	0.613	Down	1.85e-05	K	Myosin-9	MYH9	1	0.000122469	114.97	TVK(1)NDNSSR	2	0.03964	2	cyto_nucl	single organism signaling; tissue migration; blood coagulation; regulation of biological quality; leukocyte activation; positive regulation of cellular protein metabolic process; cell surface receptor signaling pathway; reproductive process; chordate embryonic development; cellular component morphogenesis; syncytium formation; protein transport; T cell activation; biological adhesion; endothelial…	membrane; cluster of actin-based cell projections; extracellular region part; cytoplasmic region; cytoplasm; macromolecular complex; cell-cell adherens junction; cell; cell division site part; organelle part; non-membrane-bounded organelle; extracellular exosome; focal adhesion; intracellular; myosin II complex; myosin II filament; cell-substrate junction; myosin complex; membrane-bounded organel…	actin filament binding; nucleoside phosphate binding; motor activity; protein dimerization activity; hydrolase activity, acting on acid anhydrides; hydrolase activity; protein binding; ATPase activity; heterocyclic compound binding; organic cyclic compound binding; identical protein binding; cytoskeletal protein binding; pyrophosphatase activity; ribonucleotide binding; catalytic activity; bindin…	K10352	MYH; myosin heavy chain	hsa05132 Salmonella infection - Homo sapiens (human); hsa04530 Tight junction - Homo sapiens (human); hsa04810 Regulation of actin cytoskeleton - Homo sapiens (human); hsa04270 Vascular smooth muscle contraction - Homo sapiens (human);	IPR002928; IPR016137; IPR004009; IPR027417; IPR001609; IPR027401;	Myosin tail; RGS domain; Myosin, N-terminal, SH3-like; P-loop containing nucleoside triphosphate hydrolase; Myosin head, motor domain; Myosin-like IQ motif-containing domain;
P35579	1181	3.921	Up	1.85e-05	K	Myosin-9	MYH9	1	9.56e-30	101.05	TLEEEAK(1)THEAQIQEMR	3	-0.98818	5	cyto_nucl	single organism signaling; tissue migration; blood coagulation; regulation of biological quality; leukocyte activation; positive regulation of cellular protein metabolic process; cell surface receptor signaling pathway; reproductive process; chordate embryonic development; cellular component morphogenesis; syncytium formation; protein transport; T cell activation; biological adhesion; endothelial…	membrane; cluster of actin-based cell projections; extracellular region part; cytoplasmic region; cytoplasm; macromolecular complex; cell-cell adherens junction; cell; cell division site part; organelle part; non-membrane-bounded organelle; extracellular exosome; focal adhesion; intracellular; myosin II complex; myosin II filament; cell-substrate junction; myosin complex; membrane-bounded organel…	actin filament binding; nucleoside phosphate binding; motor activity; protein dimerization activity; hydrolase activity, acting on acid anhydrides; hydrolase activity; protein binding; ATPase activity; heterocyclic compound binding; organic cyclic compound binding; identical protein binding; cytoskeletal protein binding; pyrophosphatase activity; ribonucleotide binding; catalytic activity; bindin…	K10352	MYH; myosin heavy chain	hsa05132 Salmonella infection - Homo sapiens (human); hsa04530 Tight junction - Homo sapiens (human); hsa04810 Regulation of actin cytoskeleton - Homo sapiens (human); hsa04270 Vascular smooth muscle contraction - Homo sapiens (human);	IPR002928; IPR016137; IPR004009; IPR027417; IPR001609; IPR027401;	Myosin tail; RGS domain; Myosin, N-terminal, SH3-like; P-loop containing nucleoside triphosphate hydrolase; Myosin head, motor domain; Myosin-like IQ motif-containing domain;
P35579	1193	2.556	Up	1.85e-05	K	Myosin-9	MYH9	1	7.24e-20	88.781	QK(1)HSQAVEELAEQLEQTKR	4	0.62736	8	cyto_nucl	single organism signaling; tissue migration; blood coagulation; regulation of biological quality; leukocyte activation; positive regulation of cellular protein metabolic process; cell surface receptor signaling pathway; reproductive process; chordate embryonic development; cellular component morphogenesis; syncytium formation; protein transport; T cell activation; biological adhesion; endothelial…	membrane; cluster of actin-based cell projections; extracellular region part; cytoplasmic region; cytoplasm; macromolecular complex; cell-cell adherens junction; cell; cell division site part; organelle part; non-membrane-bounded organelle; extracellular exosome; focal adhesion; intracellular; myosin II complex; myosin II filament; cell-substrate junction; myosin complex; membrane-bounded organel…	actin filament binding; nucleoside phosphate binding; motor activity; protein dimerization activity; hydrolase activity, acting on acid anhydrides; hydrolase activity; protein binding; ATPase activity; heterocyclic compound binding; organic cyclic compound binding; identical protein binding; cytoskeletal protein binding; pyrophosphatase activity; ribonucleotide binding; catalytic activity; bindin…	K10352	MYH; myosin heavy chain	hsa05132 Salmonella infection - Homo sapiens (human); hsa04530 Tight junction - Homo sapiens (human); hsa04810 Regulation of actin cytoskeleton - Homo sapiens (human); hsa04270 Vascular smooth muscle contraction - Homo sapiens (human);	IPR002928; IPR016137; IPR004009; IPR027417; IPR001609; IPR027401;	Myosin tail; RGS domain; Myosin, N-terminal, SH3-like; P-loop containing nucleoside triphosphate hydrolase; Myosin head, motor domain; Myosin-like IQ motif-containing domain;
P35579	1441	0.432	Down	1.85e-05	K	Myosin-9	MYH9	1	0.00585902	89.827	QSACNLEK(1)K	2	-0.22574	2	cyto_nucl	single organism signaling; tissue migration; blood coagulation; regulation of biological quality; leukocyte activation; positive regulation of cellular protein metabolic process; cell surface receptor signaling pathway; reproductive process; chordate embryonic development; cellular component morphogenesis; syncytium formation; protein transport; T cell activation; biological adhesion; endothelial…	membrane; cluster of actin-based cell projections; extracellular region part; cytoplasmic region; cytoplasm; macromolecular complex; cell-cell adherens junction; cell; cell division site part; organelle part; non-membrane-bounded organelle; extracellular exosome; focal adhesion; intracellular; myosin II complex; myosin II filament; cell-substrate junction; myosin complex; membrane-bounded organel…	actin filament binding; nucleoside phosphate binding; motor activity; protein dimerization activity; hydrolase activity, acting on acid anhydrides; hydrolase activity; protein binding; ATPase activity; heterocyclic compound binding; organic cyclic compound binding; identical protein binding; cytoskeletal protein binding; pyrophosphatase activity; ribonucleotide binding; catalytic activity; bindin…	K10352	MYH; myosin heavy chain	hsa05132 Salmonella infection - Homo sapiens (human); hsa04530 Tight junction - Homo sapiens (human); hsa04810 Regulation of actin cytoskeleton - Homo sapiens (human); hsa04270 Vascular smooth muscle contraction - Homo sapiens (human);	IPR002928; IPR016137; IPR004009; IPR027417; IPR001609; IPR027401;	Myosin tail; RGS domain; Myosin, N-terminal, SH3-like; P-loop containing nucleoside triphosphate hydrolase; Myosin head, motor domain; Myosin-like IQ motif-containing domain;
P35579	1404	2.376	Up	1.85e-05	K	Myosin-9	MYH9	1	0.00986347	51.979	HEEK(1)VAAYDK	2	-0.99096	2	cyto_nucl	single organism signaling; tissue migration; blood coagulation; regulation of biological quality; leukocyte activation; positive regulation of cellular protein metabolic process; cell surface receptor signaling pathway; reproductive process; chordate embryonic development; cellular component morphogenesis; syncytium formation; protein transport; T cell activation; biological adhesion; endothelial…	membrane; cluster of actin-based cell projections; extracellular region part; cytoplasmic region; cytoplasm; macromolecular complex; cell-cell adherens junction; cell; cell division site part; organelle part; non-membrane-bounded organelle; extracellular exosome; focal adhesion; intracellular; myosin II complex; myosin II filament; cell-substrate junction; myosin complex; membrane-bounded organel…	actin filament binding; nucleoside phosphate binding; motor activity; protein dimerization activity; hydrolase activity, acting on acid anhydrides; hydrolase activity; protein binding; ATPase activity; heterocyclic compound binding; organic cyclic compound binding; identical protein binding; cytoskeletal protein binding; pyrophosphatase activity; ribonucleotide binding; catalytic activity; bindin…	K10352	MYH; myosin heavy chain	hsa05132 Salmonella infection - Homo sapiens (human); hsa04530 Tight junction - Homo sapiens (human); hsa04810 Regulation of actin cytoskeleton - Homo sapiens (human); hsa04270 Vascular smooth muscle contraction - Homo sapiens (human);	IPR002928; IPR016137; IPR004009; IPR027417; IPR001609; IPR027401;	Myosin tail; RGS domain; Myosin, N-terminal, SH3-like; P-loop containing nucleoside triphosphate hydrolase; Myosin head, motor domain; Myosin-like IQ motif-containing domain;
P35580	881	1.615	Up	0.00167503	K	Myosin-10	MYH10	1	0.000304865	108.57	K(1)HQQLLEEK	2	1.3878	7	cytoplasm	cellular component biogenesis; regulation of biological quality; chordate embryonic development; brain development; nucleus localization; cellular component morphogenesis; neurological system process; nuclear migration; telencephalon development; response to external stimulus; biological adhesion; actin cytoskeleton organization; heart development; regulation of cell shape; cell adhesion; embryo …	membrane; dendrite; cluster of actin-based cell projections; extracellular region part; cytoplasmic region; cytoplasm; neuronal cell body; macromolecular complex; cell; cell division site part; organelle part; dendritic spine; non-membrane-bounded organelle; extracellular exosome; intracellular; myosin II complex; lamellipodium; myosin II filament; neuron projection; myosin complex; membrane-boun…	actin filament binding; nucleoside phosphate binding; motor activity; hydrolase activity, acting on acid anhydrides; hydrolase activity; protein binding; ATPase activity; heterocyclic compound binding; organic cyclic compound binding; cytoskeletal protein binding; pyrophosphatase activity; ribonucleotide binding; catalytic activity; binding; purine ribonucleoside binding; ADP binding; anion bindi…	K10352	MYH; myosin heavy chain	hsa05132 Salmonella infection - Homo sapiens (human); hsa04530 Tight junction - Homo sapiens (human); hsa04810 Regulation of actin cytoskeleton - Homo sapiens (human); hsa04270 Vascular smooth muscle contraction - Homo sapiens (human);	IPR002928; IPR004009; IPR027417; IPR008989; IPR001609; IPR027401;	Myosin tail; Myosin, N-terminal, SH3-like; P-loop containing nucleoside triphosphate hydrolase; Myosin S1 fragment, N-terminal; Myosin head, motor domain; Myosin-like IQ motif-containing domain;
P35580	1188	1.917	Up	0.0034956	K	Myosin-10	MYH10	1	1.38e-05	52.172	ALEEETK(1)NHEAQIQDMR	3	-0.74977	2	cytoplasm	cellular component biogenesis; regulation of biological quality; chordate embryonic development; brain development; nucleus localization; cellular component morphogenesis; neurological system process; nuclear migration; telencephalon development; response to external stimulus; biological adhesion; actin cytoskeleton organization; heart development; regulation of cell shape; cell adhesion; embryo …	membrane; dendrite; cluster of actin-based cell projections; extracellular region part; cytoplasmic region; cytoplasm; neuronal cell body; macromolecular complex; cell; cell division site part; organelle part; dendritic spine; non-membrane-bounded organelle; extracellular exosome; intracellular; myosin II complex; lamellipodium; myosin II filament; neuron projection; myosin complex; membrane-boun…	actin filament binding; nucleoside phosphate binding; motor activity; hydrolase activity, acting on acid anhydrides; hydrolase activity; protein binding; ATPase activity; heterocyclic compound binding; organic cyclic compound binding; cytoskeletal protein binding; pyrophosphatase activity; ribonucleotide binding; catalytic activity; binding; purine ribonucleoside binding; ADP binding; anion bindi…	K10352	MYH; myosin heavy chain	hsa05132 Salmonella infection - Homo sapiens (human); hsa04530 Tight junction - Homo sapiens (human); hsa04810 Regulation of actin cytoskeleton - Homo sapiens (human); hsa04270 Vascular smooth muscle contraction - Homo sapiens (human);	IPR002928; IPR004009; IPR027417; IPR008989; IPR001609; IPR027401;	Myosin tail; Myosin, N-terminal, SH3-like; P-loop containing nucleoside triphosphate hydrolase; Myosin S1 fragment, N-terminal; Myosin head, motor domain; Myosin-like IQ motif-containing domain;
P35914	48	0.058	Down	0.000198692	K	"Hydroxymethylglutaryl-CoA lyase, mitochondrial"	HMGCL	1	0.00324184	42.947	DGLQNEK(1)NIVSTPVK	2	-0.010697	1	mitochondria	cellular component biogenesis; alpha-amino acid catabolic process; response to acid chemical; gland development; single-organism process; biosynthetic process; cellular metabolic process; response to external stimulus; metabolic process; cellular amino acid metabolic process; protein tetramerization; cellular component assembly; macromolecular complex assembly; mitochondrion organization; ketone …	membrane; mitochondrial matrix; intracellular organelle; mitochondrial part; organelle membrane; peroxisome; organelle envelope; cytoplasm; intracellular organelle part; intracellular part; cell; mitochondrion; organelle part; mitochondrial envelope; membrane-enclosed lumen; organelle; intracellular membrane-bounded organelle; intracellular organelle lumen; cell part; intracellular; envelope; mic…	magnesium ion binding; receptor binding; protein dimerization activity; ion binding; organic acid binding; lyase activity; protein binding; sulfur compound binding; cofactor binding; manganese ion binding; identical protein binding; carboxylic acid binding; transition metal ion binding; oxo-acid-lyase activity; fatty-acyl-CoA binding; catalytic activity; carbon-carbon lyase activity; protein homo…	K01640	E4.1.3.4; hydroxymethylglutaryl-CoA lyase [EC:4.1.3.4]	hsa00280 Valine, leucine and isoleucine degradation - Homo sapiens (human); hsa00650 Butanoate metabolism - Homo sapiens (human); hsa01100 Metabolic pathways - Homo sapiens (human); hsa00072 Synthesis and degradation of ketone bodies - Homo sapiens (human); hsa04146 Peroxisome - Homo sapiens (human);	IPR013785; IPR000891;	Aldolase-type TIM barrel; Pyruvate carboxyltransferase;
P36551	371	3.302	Up	0.00087952	K	"Oxygen-dependent coproporphyrinogen-III oxidase, mitochondrial"	CPOX	1	0.00199358	55.261	K(1)HCDDSFTPQEK	3	0.18456	1	mitochondria	cofactor biosynthetic process; pigment biosynthetic process; cellular aromatic compound metabolic process; heme biosynthetic process; protoporphyrinogen IX metabolic process; single-organism process; biosynthetic process; response to arsenic-containing substance; organonitrogen compound biosynthetic process; heme metabolic process; response to stimulus; cellular metabolic process; organic substan…	intracellular organelle; membrane; mitochondrial part; organelle membrane; intracellular organelle part; organelle envelope; cytoplasm; intracellular part; cytosol; cell; organelle part; mitochondrion; membrane-enclosed lumen; mitochondrial envelope; intracellular membrane-bounded organelle; organelle; intracellular organelle lumen; organelle envelope lumen; mitochondrial intermembrane space; int…	oxidoreductase activity, acting on the CH-CH group of donors; oxidoreductase activity, acting on the CH-CH group of donors, oxygen as acceptor; structural constituent of eye lens; identical protein binding; catalytic activity; protein homodimerization activity; binding; protein dimerization activity; protein binding; coproporphyrinogen oxidase activity; structural molecule activity; oxidoreductas…	K00228	CPOX; coproporphyrinogen III oxidase [EC:1.3.3.3]	hsa01100 Metabolic pathways - Homo sapiens (human); hsa00860 Porphyrin and chlorophyll metabolism - Homo sapiens (human);
P36578	106	0.458	Down	0.008938	K	60S ribosomal protein L4	RPL4	1	0.002508	99.815	MFAPTK(1)TWR	2	3.8823	4	cytoplasm	cellular component biogenesis; ribonucleoprotein complex biogenesis; establishment of protein localization to organelle; peptide metabolic process; biosynthetic process; multi-organism cellular process; cellular metabolic process; protein transport; establishment of localization; protein targeting; protein targeting to membrane; metabolic process; multi-organism metabolic process; establishment o…	membrane; extracellular region part; cell junction; vesicle; cytoplasm; macromolecular complex; intracellular part; cell; organelle part; non-membrane-bounded organelle; extracellular exosome; membrane-enclosed lumen; focal adhesion; intracellular organelle lumen; ribosomal subunit; intracellular; cell part; adherens junction; extracellular vesicle; cell-substrate junction; cytosolic part; membra…	organic cyclic compound binding; heterocyclic compound binding; RNA binding; binding; nucleic acid binding; protein binding; structural molecule activity; structural constituent of ribosome;	K02930	RP-L4e; large subunit ribosomal protein L4e	hsa03010 Ribosome - Homo sapiens (human);	IPR023574; IPR025755;	Ribosomal protein L4 domain; 60S ribosomal protein L4, C-terminal domain;
P36776	232	1.946	Up	0.000177762	K	"Lon protease homolog, mitochondrial"	LONP1	0.965703	6.82e-13	78.95	QLEVEPEEPEAENK(0.966)HK(0.034)PR	4	1.38	5	mitochondria	cellular component biogenesis; single-organism process; cellular metabolic process; metabolic process; cellular component assembly; macromolecular complex assembly; mitochondrion organization; response to oxidative stress; response to endogenous stimulus; cellular response to oxidative stress; macromolecule metabolic process; protein metabolic process; response to inorganic substance; misfolded o…	mitochondrial matrix; intracellular organelle; membrane; mitochondrial nucleoid; mitochondrial part; intracellular non-membrane-bounded organelle; cytoplasm; intracellular organelle part; nuclear lumen; intracellular part; cytosol; cell; mitochondrion; organelle part; non-membrane-bounded organelle; organelle; intracellular membrane-bounded organelle; membrane-enclosed lumen; nucleoplasm; nucleus…	peptidase activity; nucleoside phosphate binding; DNA polymerase binding; serine-type peptidase activity; hydrolase activity, acting on acid anhydrides; single-stranded DNA binding; hydrolase activity; protein binding; ATP-dependent peptidase activity; ATPase activity; regulatory region DNA binding; heterocyclic compound binding; organic cyclic compound binding; pyrophosphatase activity; ribonucl…	K08675			IPR015947; IPR003959; IPR027417; IPR003111; IPR008269; IPR003593; IPR020568; IPR014721;	PUA-like domain; ATPase, AAA-type, core; P-loop containing nucleoside triphosphate hydrolase; ATP-dependent protease La (LON), substrate-binding domain; Peptidase S16, Lon C-terminal; AAA+ ATPase domain; Ribosomal protein S5 domain 2-type fold; Ribosomal protein S5 domain 2-type fold, subgroup;
P36873	260	2.615	Up	0.036795	K	Serine/threonine-protein phosphatase PP1-gamma catalytic subunit	PPP1CC	1	0.00351962	41.743	AHQVVEDGYEFFAK(1)R	3	0.50667	1	cytoplasm	cellular developmental process; neurogenesis; single-organism process; cellular metabolic process; phosphate-containing compound metabolic process; cellular polysaccharide metabolic process; entrainment of circadian clock by photoperiod; response to external stimulus; sister chromatid segregation; metabolic process; generation of precursor metabolites and energy; cellular carbohydrate metabolic p…	membrane; dendrite; outer membrane; organelle membrane; cytoplasm; macromolecular complex; protein serine/threonine phosphatase complex; cell; cell division site part; organelle part; dendritic spine; non-membrane-bounded organelle; condensed chromosome; nucleoplasm; focal adhesion; nuclear speck; intracellular; neuron projection; cell-substrate junction; membrane-bounded organelle; neuron part; …	RNA binding; protein N-terminus binding; protein phosphatase binding; protein serine/threonine phosphatase activity; lamin binding; phosphatase activity; macromolecular complex binding; ion binding; protein kinase binding; protein binding; hydrolase activity; phosphoprotein phosphatase activity; kinase binding; organic cyclic compound binding; heterocyclic compound binding; phosphoric ester hydro…	K06269	PPP1C; serine/threonine-protein phosphatase PP1 catalytic subunit [EC:3.1.3.16]	hsa04921 Oxytocin signaling pathway - Homo sapiens (human); hsa04728 Dopaminergic synapse - Homo sapiens (human); hsa05168 Herpes simplex infection - Homo sapiens (human); hsa05031 Amphetamine addiction - Homo sapiens (human); hsa04910 Insulin signaling pathway - Homo sapiens (human); hsa04022 cGMP-PKG signaling pathway - Homo sapiens (human); hsa04270 Vascular smooth muscle contraction - Homo sa…	IPR029052; IPR004843; IPR031675; IPR006186;	Metallo-dependent phosphatase-like; Calcineurin-like phosphoesterase domain, ApaH type; Serine-threonine protein phosphatase, N-terminal; Serine/threonine-specific protein phosphatase/bis(5-nucleosyl)-tetraphosphatase;
P37837	81	3.835	Up	0.044825	K	Transaldolase	TALDO1	1	0.000530775	57.288	LGGSQEDQIK(1)NAIDK	2	0.99542	1	mitochondria	NADP metabolic process; carbohydrate biosynthetic process; pyridine nucleotide metabolic process; cellular aromatic compound metabolic process; nicotinamide nucleotide metabolic process; nucleotide metabolic process; single-organism process; fructose 6-phosphate metabolic process; biosynthetic process; monosaccharide biosynthetic process; pyridine-containing compound metabolic process; cellular m…	intracellular organelle; extracellular region part; vesicle; cytoplasm; intracellular part; cell; cytosol; extracellular region; intracellular membrane-bounded organelle; organelle; extracellular exosome; nucleus; intracellular; cell part; extracellular vesicle; membrane-bounded organelle; extracellular organelle; cytoplasmic part;	sedoheptulose-7-phosphate:D-glyceraldehyde-3-phosphate glyceronetransferase activity; catalytic activity; binding; transferase activity, transferring aldehyde or ketonic groups; carbohydrate binding; protein binding; monosaccharide binding; transferase activity; small molecule binding;	K00616	E2.2.1.2; transaldolase [EC:2.2.1.2]	hsa01100 Metabolic pathways - Homo sapiens (human); hsa00030 Pentose phosphate pathway - Homo sapiens (human); hsa01230 Biosynthesis of amino acids - Homo sapiens (human); hsa01200 Carbon metabolism - Homo sapiens (human);	IPR013785;	Aldolase-type TIM barrel;
P40227	199	0.238	Down	0.021921	K	T-complex protein 1 subunit zeta	CCT6A	1	0.0179002	41.242	HK(1)SETDTSLIR	2	-0.56584	2	cytoplasm	regulation of biological quality; chaperone-mediated protein folding; positive regulation of biosynthetic process; positive regulation of protein localization to chromosome, telomeric region; regulation of telomere maintenance; positive regulation of establishment of protein localization to telomere; protein folding; positive regulation of cellular component organization; 'de novo' protein foldin…	extracellular region part; microtubule; vesicle; cytoplasm; macromolecular complex; supramolecular fiber; intracellular part; cell; supramolecular complex; organelle part; non-membrane-bounded organelle; extracellular exosome; cytoskeleton; microtubule cytoskeleton; intracellular; cell part; extracellular vesicle; cytosolic part; membrane-bounded organelle; intracellular organelle; polymeric cyto…	RNA binding; ATP binding; nucleoside phosphate binding; nucleoside binding; ion binding; protein binding; nucleotide binding; protein binding involved in protein folding; heterocyclic compound binding; organic cyclic compound binding; ribonucleoside binding; carbohydrate derivative binding; ribonucleotide binding; binding; nucleic acid binding; purine ribonucleoside binding; protein domain specif…	K09498			IPR027410; IPR027409; IPR027413;	TCP-1-like chaperonin intermediate domain; GroEL-like apical domain; GroEL-like equatorial domain;
P40926	157	1.887	Up	0.003216	K	"Malate dehydrogenase, mitochondrial"	MDH2	1	0.00975284	66.27	K(1)HGVYNPNK	2	-0.14494	9	mitochondria	pyridine nucleotide metabolic process; hexose biosynthetic process; nucleotide metabolic process; single-organism process; biosynthetic process; pyridine-containing compound metabolic process; cellular metabolic process; phosphate-containing compound metabolic process; glucose metabolic process; metabolic process; gluconeogenesis; generation of precursor metabolites and energy; nucleoside phospha…	membrane; extracellular region part; organelle membrane; vesicle; cytoplasm; intracellular part; cell; organelle part; mitochondrial envelope; extracellular exosome; membrane-enclosed lumen; intracellular organelle lumen; myelin sheath; cell part; intracellular; organelle inner membrane; extracellular vesicle; membrane-bounded organelle; mitochondrial inner membrane; organelle lumen; intracellula…	oxidoreductase activity, acting on CH-OH group of donors; organic cyclic compound binding; heterocyclic compound binding; oxidoreductase activity, acting on the CH-OH group of donors, NAD or NADP as acceptor; RNA binding; catalytic activity; protein self-association; binding; nucleic acid binding; malate dehydrogenase (NADP+) activity; protein binding; malate dehydrogenase activity; L-malate dehy…	K00026	MDH2; malate dehydrogenase [EC:1.1.1.37]	hsa00620 Pyruvate metabolism - Homo sapiens (human); hsa01100 Metabolic pathways - Homo sapiens (human); hsa00020 Citrate cycle (TCA cycle) - Homo sapiens (human); hsa00270 Cysteine and methionine metabolism - Homo sapiens (human); hsa01200 Carbon metabolism - Homo sapiens (human); hsa00630 Glyoxylate and dicarboxylate metabolism - Homo sapiens (human);	IPR022383; IPR016040; IPR001236; IPR015955;	Lactate/malate dehydrogenase, C-terminal; NAD(P)-binding domain; Lactate/malate dehydrogenase, N-terminal; Lactate dehydrogenase/glycoside hydrolase, family 4, C-terminal;
P40939	350	2.089	Up	0.00040008	K	"Trifunctional enzyme subunit alpha, mitochondrial"	HADHA	1	0.000574597	53.448	ALMGLYHGQVLCK(1)K	3	0.82929	4	mitochondria	lipid oxidation; glycerolipid metabolic process; response to oxygen-containing compound; single-organism process; cellular lipid metabolic process; response to stimulus; cellular metabolic process; phosphate-containing compound metabolic process; organic substance metabolic process; response to drug; phosphatidylglycerol metabolic process; metabolic process; lipid modification; glycerophospholipi…	membrane; extracellular region part; organelle membrane; fatty acid beta-oxidation multienzyme complex; cytoplasm; macromolecular complex; intracellular part; cell; organelle part; non-membrane-bounded organelle; mitochondrial envelope; membrane-enclosed lumen; intracellular organelle lumen; intracellular; cell part; organelle inner membrane; membrane-bounded organelle; mitochondrial inner membra…	nucleoside phosphate binding; protein binding; carbon-oxygen lyase activity; oxidoreductase activity, acting on CH-OH group of donors; heterocyclic compound binding; organic cyclic compound binding; oxidoreductase activity, acting on the CH-OH group of donors, NAD or NADP as acceptor; transferase activity, transferring acyl groups; fatty-acyl-CoA binding; catalytic activity; binding; acetyl-CoA C…	K07515	HADHA; enoyl-CoA hydratase / long-chain 3-hydroxyacyl-CoA dehydrogenase [EC:4.2.1.17 1.1.1.211]	hsa00280 Valine, leucine and isoleucine degradation - Homo sapiens (human); hsa00310 Lysine degradation - Homo sapiens (human); hsa00640 Propanoate metabolism - Homo sapiens (human); hsa01100 Metabolic pathways - Homo sapiens (human); hsa01212 Fatty acid metabolism - Homo sapiens (human); hsa01200 Carbon metabolism - Homo sapiens (human); hsa00062 Fatty acid elongation - Homo sapiens (human); hsa…	IPR008927; IPR029045; IPR013328; IPR016040; IPR006176; IPR006108;	6-phosphogluconate dehydrogenase C-terminal domain-like; ClpP/crotonase-like domain; 6-phosphogluconate dehydrogenase, domain 2; NAD(P)-binding domain; 3-hydroxyacyl-CoA dehydrogenase, NAD binding; 3-hydroxyacyl-CoA dehydrogenase, C-terminal;
P40939	353	2.124	Up	0.00040008	K	"Trifunctional enzyme subunit alpha, mitochondrial"	HADHA	1	0.00818835	98.904	NK(1)FGAPQK	2	0.91245	6	mitochondria	lipid oxidation; glycerolipid metabolic process; response to oxygen-containing compound; single-organism process; cellular lipid metabolic process; response to stimulus; cellular metabolic process; phosphate-containing compound metabolic process; organic substance metabolic process; response to drug; phosphatidylglycerol metabolic process; metabolic process; lipid modification; glycerophospholipi…	membrane; extracellular region part; organelle membrane; fatty acid beta-oxidation multienzyme complex; cytoplasm; macromolecular complex; intracellular part; cell; organelle part; non-membrane-bounded organelle; mitochondrial envelope; membrane-enclosed lumen; intracellular organelle lumen; intracellular; cell part; organelle inner membrane; membrane-bounded organelle; mitochondrial inner membra…	nucleoside phosphate binding; protein binding; carbon-oxygen lyase activity; oxidoreductase activity, acting on CH-OH group of donors; heterocyclic compound binding; organic cyclic compound binding; oxidoreductase activity, acting on the CH-OH group of donors, NAD or NADP as acceptor; transferase activity, transferring acyl groups; fatty-acyl-CoA binding; catalytic activity; binding; acetyl-CoA C…	K07515	HADHA; enoyl-CoA hydratase / long-chain 3-hydroxyacyl-CoA dehydrogenase [EC:4.2.1.17 1.1.1.211]	hsa00280 Valine, leucine and isoleucine degradation - Homo sapiens (human); hsa00310 Lysine degradation - Homo sapiens (human); hsa00640 Propanoate metabolism - Homo sapiens (human); hsa01100 Metabolic pathways - Homo sapiens (human); hsa01212 Fatty acid metabolism - Homo sapiens (human); hsa01200 Carbon metabolism - Homo sapiens (human); hsa00062 Fatty acid elongation - Homo sapiens (human); hsa…	IPR008927; IPR029045; IPR013328; IPR016040; IPR006176; IPR006108;	6-phosphogluconate dehydrogenase C-terminal domain-like; ClpP/crotonase-like domain; 6-phosphogluconate dehydrogenase, domain 2; NAD(P)-binding domain; 3-hydroxyacyl-CoA dehydrogenase, NAD binding; 3-hydroxyacyl-CoA dehydrogenase, C-terminal;
P40939	644	0.48	Down	0.00040008	K	"Trifunctional enzyme subunit alpha, mitochondrial"	HADHA	1	7.8e-17	134.57	GFYIYQEGVK(1)R	2	0.41297	4	mitochondria	lipid oxidation; glycerolipid metabolic process; response to oxygen-containing compound; single-organism process; cellular lipid metabolic process; response to stimulus; cellular metabolic process; phosphate-containing compound metabolic process; organic substance metabolic process; response to drug; phosphatidylglycerol metabolic process; metabolic process; lipid modification; glycerophospholipi…	membrane; extracellular region part; organelle membrane; fatty acid beta-oxidation multienzyme complex; cytoplasm; macromolecular complex; intracellular part; cell; organelle part; non-membrane-bounded organelle; mitochondrial envelope; membrane-enclosed lumen; intracellular organelle lumen; intracellular; cell part; organelle inner membrane; membrane-bounded organelle; mitochondrial inner membra…	nucleoside phosphate binding; protein binding; carbon-oxygen lyase activity; oxidoreductase activity, acting on CH-OH group of donors; heterocyclic compound binding; organic cyclic compound binding; oxidoreductase activity, acting on the CH-OH group of donors, NAD or NADP as acceptor; transferase activity, transferring acyl groups; fatty-acyl-CoA binding; catalytic activity; binding; acetyl-CoA C…	K07515	HADHA; enoyl-CoA hydratase / long-chain 3-hydroxyacyl-CoA dehydrogenase [EC:4.2.1.17 1.1.1.211]	hsa00280 Valine, leucine and isoleucine degradation - Homo sapiens (human); hsa00310 Lysine degradation - Homo sapiens (human); hsa00640 Propanoate metabolism - Homo sapiens (human); hsa01100 Metabolic pathways - Homo sapiens (human); hsa01212 Fatty acid metabolism - Homo sapiens (human); hsa01200 Carbon metabolism - Homo sapiens (human); hsa00062 Fatty acid elongation - Homo sapiens (human); hsa…	IPR008927; IPR029045; IPR013328; IPR016040; IPR006176; IPR006108;	6-phosphogluconate dehydrogenase C-terminal domain-like; ClpP/crotonase-like domain; 6-phosphogluconate dehydrogenase, domain 2; NAD(P)-binding domain; 3-hydroxyacyl-CoA dehydrogenase, NAD binding; 3-hydroxyacyl-CoA dehydrogenase, C-terminal;
P41250	419	3.997	Up	0.0043994	K	Glycine--tRNA ligase	GARS	1	0.00215333	51.771	IYLYLTK(1)VGISPDK	2	0.50137	1	mitochondria	glycyl-tRNA aminoacylation; peptide metabolic process; nucleotide metabolic process; single-organism process; biosynthetic process; cellular metabolic process; phosphate-containing compound metabolic process; metabolic process; cellular amino acid metabolic process; nucleoside phosphate metabolic process; diadenosine tetraphosphate biosynthetic process; tRNA aminoacylation for protein translation…	intracellular vesicle; mitochondrial matrix; intracellular organelle; extracellular region part; cell projection; mitochondrial part; cytoplasmic vesicle; vesicle; cytoplasm; intracellular organelle part; endomembrane system; intracellular part; cytosol; cell; extracellular region; mitochondrion; organelle part; axon; extracellular exosome; membrane-enclosed lumen; organelle; intracellular membra…	ligase activity, forming aminoacyl-tRNA and related compounds; nucleotide diphosphatase activity; nucleoside phosphate binding; ligase activity, forming carbon-oxygen bonds; ligase activity; protein dimerization activity; hydrolase activity, acting on acid anhydrides; hydrolase activity; protein binding; bis(5'-nucleosyl)-tetraphosphatase activity; organic cyclic compound binding; heterocyclic co…	K01880	GARS; glycyl-tRNA synthetase [EC:6.1.1.14]	hsa00970 Aminoacyl-tRNA biosynthesis - Homo sapiens (human);	IPR002314; IPR033731; IPR009068; IPR004154; IPR000738; IPR006195;	Aminoacyl-tRNA synthetase, class II (G/ P/ S/T); Glycyl-tRNA synthetase-like core domain; S15/NS1, RNA-binding; Anticodon-binding; WHEP-TRS domain; Aminoacyl-tRNA synthetase, class II;
P42765	234	4.42	Up	0.0127958	K	"3-ketoacyl-CoA thiolase, mitochondrial"	ACAA2	1	1.01e-07	74.296	PQTTLEQLQK(1)LPPVFK	3	0.62453	3	mitochondria	regulation of cell death; regulation of biological quality; negative regulation of signal transduction; alcohol metabolic process; negative regulation of cellular component organization; regulation of signaling; mitochondrial transport; single-organism process; biosynthetic process; cellular lipid metabolic process; regulation of mitochondrion organization; cellular metabolic process; establishme…	membrane; extracellular region part; organelle membrane; vesicle; cytoplasm; intracellular part; cell; organelle part; mitochondrial envelope; extracellular exosome; membrane-enclosed lumen; intracellular organelle lumen; cell part; intracellular; organelle inner membrane; extracellular vesicle; membrane-bounded organelle; mitochondrial inner membrane; organelle lumen; intracellular organelle; mi…	organic cyclic compound binding; heterocyclic compound binding; RNA binding; transferase activity, transferring acyl groups; catalytic activity; binding; nucleic acid binding; acetyl-CoA C-acyltransferase activity; protein binding; C-acyltransferase activity; transferase activity, transferring acyl groups other than amino-acyl groups; transferase activity;	K07508	ACAA2; acetyl-CoA acyltransferase 2 [EC:2.3.1.16]	hsa00280 Valine, leucine and isoleucine degradation - Homo sapiens (human); hsa00071 Fatty acid degradation - Homo sapiens (human); hsa01100 Metabolic pathways - Homo sapiens (human); hsa01212 Fatty acid metabolism - Homo sapiens (human); hsa00062 Fatty acid elongation - Homo sapiens (human);	IPR016039; IPR020616; IPR020617;	Thiolase-like; Thiolase, N-terminal; Thiolase, C-terminal;
P42765	270	2.255	Up	1.69e-05	K	"3-ketoacyl-CoA thiolase, mitochondrial"	ACAA2	1	2.86e-06	128.27	K(1)HNFTPLAR	2	-0.53012	12	mitochondria	regulation of cell death; regulation of biological quality; negative regulation of signal transduction; alcohol metabolic process; negative regulation of cellular component organization; regulation of signaling; mitochondrial transport; single-organism process; biosynthetic process; cellular lipid metabolic process; regulation of mitochondrion organization; cellular metabolic process; establishme…	membrane; extracellular region part; organelle membrane; vesicle; cytoplasm; intracellular part; cell; organelle part; mitochondrial envelope; extracellular exosome; membrane-enclosed lumen; intracellular organelle lumen; cell part; intracellular; organelle inner membrane; extracellular vesicle; membrane-bounded organelle; mitochondrial inner membrane; organelle lumen; intracellular organelle; mi…	organic cyclic compound binding; heterocyclic compound binding; RNA binding; transferase activity, transferring acyl groups; catalytic activity; binding; nucleic acid binding; acetyl-CoA C-acyltransferase activity; protein binding; C-acyltransferase activity; transferase activity, transferring acyl groups other than amino-acyl groups; transferase activity;	K07508	ACAA2; acetyl-CoA acyltransferase 2 [EC:2.3.1.16]	hsa00280 Valine, leucine and isoleucine degradation - Homo sapiens (human); hsa00071 Fatty acid degradation - Homo sapiens (human); hsa01100 Metabolic pathways - Homo sapiens (human); hsa01212 Fatty acid metabolism - Homo sapiens (human); hsa00062 Fatty acid elongation - Homo sapiens (human);	IPR016039; IPR020616; IPR020617;	Thiolase-like; Thiolase, N-terminal; Thiolase, C-terminal;
P42766	97	2.452	Up	0.0099569	K	60S ribosomal protein L35	RPL35	1	5.2e-05	100.58	RLNK(1)HEENLK	3	-0.19763	15	cytoplasm	cellular component biogenesis; ribonucleoprotein complex biogenesis; establishment of protein localization to organelle; peptide metabolic process; biosynthetic process; multi-organism cellular process; cellular metabolic process; ribosomal large subunit biogenesis; protein transport; establishment of localization; protein targeting; protein targeting to membrane; metabolic process; multi-organis…	membrane; cytoplasm; macromolecular complex; intracellular part; cell; organelle part; non-membrane-bounded organelle; membrane-enclosed lumen; intracellular organelle lumen; ribosomal subunit; intracellular; cell part; cytosolic part; membrane-bounded organelle; organelle lumen; cytosolic ribosome; intracellular organelle; ribosome; intracellular non-membrane-bounded organelle; cytosolic large r…	organic cyclic compound binding; heterocyclic compound binding; mRNA binding; RNA binding; binding; nucleic acid binding; structural molecule activity; structural constituent of ribosome;	K02918	RP-L35e; large subunit ribosomal protein L35e	hsa03010 Ribosome - Homo sapiens (human);
P42766	79	1.733	Up	0.037045	K	60S ribosomal protein L35	RPL35	1	0.00613351	70.908	YK(1)PLDLRPK	3	0.028382	6	cytoplasm	cellular component biogenesis; ribonucleoprotein complex biogenesis; establishment of protein localization to organelle; peptide metabolic process; biosynthetic process; multi-organism cellular process; cellular metabolic process; ribosomal large subunit biogenesis; protein transport; establishment of localization; protein targeting; protein targeting to membrane; metabolic process; multi-organis…	membrane; cytoplasm; macromolecular complex; intracellular part; cell; organelle part; non-membrane-bounded organelle; membrane-enclosed lumen; intracellular organelle lumen; ribosomal subunit; intracellular; cell part; cytosolic part; membrane-bounded organelle; organelle lumen; cytosolic ribosome; intracellular organelle; ribosome; intracellular non-membrane-bounded organelle; cytosolic large r…	organic cyclic compound binding; heterocyclic compound binding; mRNA binding; RNA binding; binding; nucleic acid binding; structural molecule activity; structural constituent of ribosome;	K02918	RP-L35e; large subunit ribosomal protein L35e	hsa03010 Ribosome - Homo sapiens (human);
P43243	524	1.524	Up	0.00104027	K	Matrin-3	MATR3	1	0.00362965	105.14	IK(1)NYILMR	2	0.043397	6	nucleus	regulation of metabolic process; regulation of gene expression; regulation of biological process; posttranscriptional regulation of gene expression; regulation of macromolecule metabolic process; biological regulation;	intracellular organelle; membrane; organelle membrane; nuclear envelope; organelle envelope; intracellular organelle part; endomembrane system; nuclear lumen; intracellular part; cell; organelle part; intracellular membrane-bounded organelle; organelle; membrane-enclosed lumen; nuclear membrane; nucleus; intracellular organelle lumen; intracellular; cell part; envelope; nuclear matrix; organelle …	organic cyclic compound binding; heterocyclic compound binding; RNA binding; nucleoside phosphate binding; transition metal ion binding; binding; ion binding; nucleic acid binding; cation binding; metal ion binding; protein binding; nucleotide binding; zinc ion binding; structural molecule activity; small molecule binding;	K13213			IPR000504; IPR003604; IPR000690; IPR012677;	RNA recognition motif domain; Zinc finger, U1-type; Zinc finger, C2H2-type matrin; Nucleotide-binding alpha-beta plait domain;
P45880	74	18.218	Up	0.00052472	K	Voltage-dependent anion-selective channel protein 2	VDAC2	1	0.00161213	47.037	YK(1)WCEYGLTFTEK	2	-0.79674	2	cytoplasm	regulation of cellular process; regulation of cell death; negative regulation of programmed cell death; negative regulation of signal transduction; negative regulation of cellular component organization; regulation of signaling; regulation of anion transport; regulation of programmed cell death; regulation of cellular component biogenesis; negative regulation of biological process; negative regul…	membrane; extracellular region part; outer membrane; organelle membrane; membrane microdomain; cytoplasm; macromolecular complex; cell; organelle part; non-membrane-bounded organelle; exocytic vesicle; extracellular exosome; synaptic vesicle; myelin sheath; intracellular; secretory vesicle; membrane region; membrane-bounded organelle; mitochondrial inner membrane; neuron part; organelle lumen; mi…	nucleoside phosphate binding; ion transmembrane transporter activity; passive transmembrane transporter activity; anion channel activity; substrate-specific transporter activity; protein binding; nucleotide binding; channel activity; substrate-specific transmembrane transporter activity; heterocyclic compound binding; organic cyclic compound binding; voltage-gated ion channel activity; voltage-ga…	K15040	VDAC2; voltage-dependent anion channel protein 2	hsa05016 Huntington's disease - Homo sapiens (human); hsa05166 HTLV-I infection - Homo sapiens (human); hsa04022 cGMP-PKG signaling pathway - Homo sapiens (human); hsa04020 Calcium signaling pathway - Homo sapiens (human); hsa05012 Parkinson's disease - Homo sapiens (human); hsa04621 NOD-like receptor signaling pathway - Homo sapiens (human);	IPR023614;	Porin domain;
P45974	64	1.588	Up	0.0032244	K	Ubiquitin carboxyl-terminal hydrolase 5	USP5	1	0.00489982	80.438	HFNK(1)TGQR	2	-0.20558	2	nucleus	regulation of cellular process; protein modification by small protein removal; proteolysis involved in cellular protein catabolic process; cellular protein catabolic process; positive regulation of cellular protein metabolic process; positive regulation of proteasomal ubiquitin-dependent protein catabolic process; regulation of macromolecule metabolic process; positive regulation of cellular cata…	organelle; intracellular membrane-bounded organelle; intracellular organelle; cell part; intracellular; lysosome; cytoplasm; vacuole; intracellular part; membrane-bounded organelle; cytosol; cell; cytoplasmic part; lytic vacuole;	thiol-dependent ubiquitin-specific protease activity; peptidase activity; ion binding; ubiquitin-like protein-specific protease activity; protein binding; cysteine-type peptidase activity; hydrolase activity; zinc ion binding; ubiquitin-like protein binding; endopeptidase activity; thiol-dependent ubiquitinyl hydrolase activity; transition metal ion binding; catalytic activity; binding; peptidase…	K11836			IPR001607; IPR015940; IPR013083; IPR001394; IPR028889; IPR009060;	Zinc finger, UBP-type; Ubiquitin-associated domain; Zinc finger, RING/FYVE/PHD-type; Peptidase C19, ubiquitin carboxyl-terminal hydrolase; Ubiquitin specific protease domain; UBA-like;
P46776	59	1.91	Up	0.0029017	K	60S ribosomal protein L27a	RPL27A	1	0.00309777	62.582	VGMK(1)HYHLK	3	-0.30098	6	cytoplasm	cellular component biogenesis; ribonucleoprotein complex biogenesis; establishment of protein localization to organelle; peptide metabolic process; biosynthetic process; multi-organism cellular process; cellular metabolic process; protein transport; establishment of localization; protein targeting; protein targeting to membrane; metabolic process; multi-organism metabolic process; establishment o…	ribosome; intracellular organelle; membrane; endoplasmic reticulum; intracellular non-membrane-bounded organelle; cytosolic large ribosomal subunit; intracellular organelle part; cytoplasm; endomembrane system; macromolecular complex; intracellular part; cytosol; cell; organelle part; non-membrane-bounded organelle; organelle; intracellular membrane-bounded organelle; large ribosomal subunit; rib…	organic cyclic compound binding; heterocyclic compound binding; RNA binding; binding; nucleic acid binding; protein binding; structural molecule activity; structural constituent of ribosome;	K02900	RP-L27Ae; large subunit ribosomal protein L27Ae	hsa03010 Ribosome - Homo sapiens (human);	IPR021131;	Ribosomal protein L18e/L15P;
P46777	27	0.662	Down	0.00097513	K	60S ribosomal protein L5	RPL5	1	0.000144094	108.43	EGK(1)TDYYAR	2	0.27635	5	nucleus	cellular component biogenesis; ribonucleoprotein complex biogenesis; establishment of protein localization to organelle; peptide metabolic process; ribonucleoprotein complex assembly; biosynthetic process; multi-organism cellular process; cellular metabolic process; protein transport; ribosomal large subunit biogenesis; establishment of localization; protein targeting; protein targeting to membra…	membrane; extracellular region part; cell junction; vesicle; cytoplasm; macromolecular complex; intracellular part; cell; organelle part; non-membrane-bounded organelle; extracellular exosome; membrane-enclosed lumen; focal adhesion; intracellular organelle lumen; ribosomal subunit; intracellular; cell part; adherens junction; extracellular vesicle; cell-substrate junction; cytosolic part; membra…	organic cyclic compound binding; heterocyclic compound binding; RNA binding; 5S rRNA binding; binding; nucleic acid binding; protein binding; structural molecule activity; structural constituent of ribosome; rRNA binding;	K02932	RP-L5e; large subunit ribosomal protein L5e	hsa03010 Ribosome - Homo sapiens (human);	IPR025607;	Ribosomal protein L5 eukaryotic/L18 archaeal, C-terminal;
P46777	241	0.481	Down	0.020783	K	60S ribosomal protein L5	RPL5	1	0.00658898	50.088	NSVTPDMMEEMYK(1)K	2	-0.52225	2	nucleus	cellular component biogenesis; ribonucleoprotein complex biogenesis; establishment of protein localization to organelle; peptide metabolic process; ribonucleoprotein complex assembly; biosynthetic process; multi-organism cellular process; cellular metabolic process; protein transport; ribosomal large subunit biogenesis; establishment of localization; protein targeting; protein targeting to membra…	membrane; extracellular region part; cell junction; vesicle; cytoplasm; macromolecular complex; intracellular part; cell; organelle part; non-membrane-bounded organelle; extracellular exosome; membrane-enclosed lumen; focal adhesion; intracellular organelle lumen; ribosomal subunit; intracellular; cell part; adherens junction; extracellular vesicle; cell-substrate junction; cytosolic part; membra…	organic cyclic compound binding; heterocyclic compound binding; RNA binding; 5S rRNA binding; binding; nucleic acid binding; protein binding; structural molecule activity; structural constituent of ribosome; rRNA binding;	K02932	RP-L5e; large subunit ribosomal protein L5e	hsa03010 Ribosome - Homo sapiens (human);	IPR025607;	Ribosomal protein L5 eukaryotic/L18 archaeal, C-terminal;
P46781	155	1.999	Up	0.0082044	K	40S ribosomal protein S9	RPS9	1	2.41e-07	77.597	LDSQK(1)HIDFSLR	3	0.16641	3	cytoplasm	cellular component biogenesis; regulation of biological quality; ribonucleoprotein complex biogenesis; positive regulation of cellular protein metabolic process; peptide metabolic process; posttranscriptional regulation of gene expression; positive regulation of biosynthetic process; cellular metabolic process; protein transport; metabolic process; multi-organism metabolic process; protein locali…	membrane; extracellular region part; cell junction; vesicle; small ribosomal subunit; cytoplasm; macromolecular complex; intracellular part; cell; organelle part; non-membrane-bounded organelle; extracellular exosome; membrane-enclosed lumen; nucleoplasm; focal adhesion; intracellular organelle lumen; ribosomal subunit; intracellular; cell part; adherens junction; extracellular vesicle; cytosolic…	organic cyclic compound binding; heterocyclic compound binding; RNA binding; binding; nucleic acid binding; protein binding; translation regulator activity; structural molecule activity; structural constituent of ribosome; rRNA binding;	K02997	RP-S9e; small subunit ribosomal protein S9e	hsa03010 Ribosome - Homo sapiens (human);	IPR001912; IPR002942;	Ribosomal protein S4/S9, N-terminal; RNA-binding S4 domain;
P46783	31	1.716	Up	0.00022081	K	40S ribosomal protein S10	RPS10	1	2.01e-26	94.017	DVHMPK(1)HPELADK	4	0.41499	25	nucleus	cellular component biogenesis; ribonucleoprotein complex biogenesis; establishment of protein localization to organelle; peptide metabolic process; ribonucleoprotein complex assembly; biosynthetic process; multi-organism cellular process; cellular metabolic process; protein transport; establishment of localization; protein targeting; protein targeting to membrane; metabolic process; multi-organis…	membrane; extracellular region part; cell junction; small ribosomal subunit; vesicle; cytoplasm; macromolecular complex; intracellular part; cell; organelle part; non-membrane-bounded organelle; extracellular exosome; membrane-enclosed lumen; nucleoplasm; focal adhesion; intracellular organelle lumen; ribosomal subunit; intracellular; cell part; adherens junction; extracellular vesicle; cytosolic…	organic cyclic compound binding; heterocyclic compound binding; RNA binding; binding; nucleic acid binding; protein binding; structural molecule activity; structural constituent of ribosome;	K02947	RP-S10e; small subunit ribosomal protein S10e	hsa03010 Ribosome - Homo sapiens (human);	IPR005326;	Plectin/S10, N-terminal;
P47712	176	1.865	Up	0.0067833	K	Cytosolic phospholipase A2	PLA2G4A	1	0.00344327	40.941	LLGPK(1)NSEGLHSAR	3	-0.55002	1	nucleus	phosphatidylcholine metabolic process; acid secretion; glycerolipid metabolic process; organic acid biosynthetic process; phosphatidic acid biosynthetic process; phospholipid biosynthetic process; fatty acid derivative metabolic process; single-organism process; biosynthetic process; cellular lipid metabolic process; cellular metabolic process; phosphate-containing compound metabolic process; est…	membrane; nuclear outer membrane-endoplasmic reticulum membrane network; endoplasmic reticulum; organelle membrane; cytoplasmic vesicle; vesicle; cytoplasm; intracellular part; cell; organelle part; non-membrane-bounded organelle; mitochondrial envelope; membrane part; intracellular; cell part; organelle inner membrane; lipid particle; membrane-bounded organelle; mitochondrial inner membrane; end…	calcium-dependent phospholipid binding; carboxylic ester hydrolase activity; ion binding; protein binding; hydrolase activity; lipase activity; calcium-dependent phospholipase A2 activity; phosphatidylcholine 1-acylhydrolase activity; catalytic activity; binding; phospholipid binding; phospholipase A2 activity; hydrolase activity, acting on ester bonds; phospholipase activity; lysophospholipase a…	K16342	PLA2G4; cytosolic phospholipase A2 [EC:3.1.1.4]	hsa04921 Oxytocin signaling pathway - Homo sapiens (human); hsa05231 Choline metabolism in cancer - Homo sapiens (human); hsa04072 Phospholipase D signaling pathway - Homo sapiens (human); hsa01100 Metabolic pathways - Homo sapiens (human); hsa04370 VEGF signaling pathway - Homo sapiens (human); hsa04014 Ras signaling pathway - Homo sapiens (human); hsa00590 Arachidonic acid metabolism - Homo sap…	IPR016035; IPR002642; IPR000008;	Acyl transferase/acyl hydrolase/lysophospholipase; Lysophospholipase, catalytic domain; C2 domain;
P47755	97	1.751	Up	0.0151614	K	F-actin-capping protein subunit alpha-2	CAPZA2	1	0.000225591	103.55	ICFK(1)FDHLR	2	0.30794	8	cytoplasm	cellular component biogenesis; regulation of cellular process; regulation of actin filament polymerization; single-multicellular organism process; cellular component organization; blood coagulation; regulation of biological quality; negative regulation of actin filament depolymerization; regulation of actin cytoskeleton organization; negative regulation of cellular component organization; single-…	membrane; cluster of actin-based cell projections; extracellular region part; cell cortex; brush border; cell periphery; cytoplasm; cytoplasmic region; vesicle; cortical cytoskeleton; macromolecular complex; intracellular part; cell; organelle part; non-membrane-bounded organelle; cytoskeleton; extracellular exosome; intracellular; cell part; extracellular vesicle; membrane-bounded organelle; int…	actin binding; protein binding; cytoskeletal protein binding; binding;	K10364	CAPZA; capping protein (actin filament) muscle Z-line, alpha	hsa04144 Endocytosis - Homo sapiens (human);
P48047	60	3.068	Up	0.0022637	K	"ATP synthase subunit O, mitochondrial"	ATP5O	1	2.84e-05	100.88	LEQVEK(1)ELLR	2	-0.16654	6	mitochondria	nucleoside metabolic process; purine nucleoside metabolic process; purine ribonucleoside monophosphate metabolic process; ATP hydrolysis coupled transmembrane transport; nucleotide metabolic process; mitochondrial transport; single-organism process; biosynthetic process; purine ribonucleoside biosynthetic process; nucleoside biosynthetic process; ribonucleoside monophosphate biosynthetic process;…	membrane; extracellular region part; inner mitochondrial membrane protein complex; organelle membrane; membrane protein complex; cell periphery; vesicle; cytoplasm; macromolecular complex; mitochondrial protein complex; intracellular part; mitochondrial membrane part; cell; organelle part; mitochondrial envelope; extracellular exosome; membrane part; intracellular; cell part; organelle inner memb…	ATPase coupled ion transmembrane transporter activity; primary active transmembrane transporter activity; substrate-specific transporter activity; hydrolase activity, acting on acid anhydrides; ATPase activity, coupled to transmembrane movement of ions, rotational mechanism; monovalent inorganic cation transmembrane transporter activity; hydrolase activity; protein binding; hydrogen ion transmemb…	K02137	ATPeF0O; F-type H+-transporting ATPase subunit O	hsa05010 Alzheimer's disease - Homo sapiens (human); hsa05016 Huntington's disease - Homo sapiens (human); hsa01100 Metabolic pathways - Homo sapiens (human); hsa00190 Oxidative phosphorylation - Homo sapiens (human); hsa05012 Parkinson's disease - Homo sapiens (human);	IPR026015;	F1F0 ATP synthase OSCP/delta subunit, N-terminal domain;
P48047	162	5.366	Up	0.0022637	K	"ATP synthase subunit O, mitochondrial"	ATP5O	1	7.7e-09	76.759	TVLK(1)SFLSQGQVLK	2	0.14905	3	mitochondria	nucleoside metabolic process; purine nucleoside metabolic process; purine ribonucleoside monophosphate metabolic process; ATP hydrolysis coupled transmembrane transport; nucleotide metabolic process; mitochondrial transport; single-organism process; biosynthetic process; purine ribonucleoside biosynthetic process; nucleoside biosynthetic process; ribonucleoside monophosphate biosynthetic process;…	membrane; extracellular region part; inner mitochondrial membrane protein complex; organelle membrane; membrane protein complex; cell periphery; vesicle; cytoplasm; macromolecular complex; mitochondrial protein complex; intracellular part; mitochondrial membrane part; cell; organelle part; mitochondrial envelope; extracellular exosome; membrane part; intracellular; cell part; organelle inner memb…	ATPase coupled ion transmembrane transporter activity; primary active transmembrane transporter activity; substrate-specific transporter activity; hydrolase activity, acting on acid anhydrides; ATPase activity, coupled to transmembrane movement of ions, rotational mechanism; monovalent inorganic cation transmembrane transporter activity; hydrolase activity; protein binding; hydrogen ion transmemb…	K02137	ATPeF0O; F-type H+-transporting ATPase subunit O	hsa05010 Alzheimer's disease - Homo sapiens (human); hsa05016 Huntington's disease - Homo sapiens (human); hsa01100 Metabolic pathways - Homo sapiens (human); hsa00190 Oxidative phosphorylation - Homo sapiens (human); hsa05012 Parkinson's disease - Homo sapiens (human);	IPR026015;	F1F0 ATP synthase OSCP/delta subunit, N-terminal domain;
P48047	54	1.989	Up	0.0022637	K	"ATP synthase subunit O, mitochondrial"	ATP5O	1	0.0130077	61.765	QNK(1)LEQVEK	2	0.68131	3	mitochondria	nucleoside metabolic process; purine nucleoside metabolic process; purine ribonucleoside monophosphate metabolic process; ATP hydrolysis coupled transmembrane transport; nucleotide metabolic process; mitochondrial transport; single-organism process; biosynthetic process; purine ribonucleoside biosynthetic process; nucleoside biosynthetic process; ribonucleoside monophosphate biosynthetic process;…	membrane; extracellular region part; inner mitochondrial membrane protein complex; organelle membrane; membrane protein complex; cell periphery; vesicle; cytoplasm; macromolecular complex; mitochondrial protein complex; intracellular part; mitochondrial membrane part; cell; organelle part; mitochondrial envelope; extracellular exosome; membrane part; intracellular; cell part; organelle inner memb…	ATPase coupled ion transmembrane transporter activity; primary active transmembrane transporter activity; substrate-specific transporter activity; hydrolase activity, acting on acid anhydrides; ATPase activity, coupled to transmembrane movement of ions, rotational mechanism; monovalent inorganic cation transmembrane transporter activity; hydrolase activity; protein binding; hydrogen ion transmemb…	K02137	ATPeF0O; F-type H+-transporting ATPase subunit O	hsa05010 Alzheimer's disease - Homo sapiens (human); hsa05016 Huntington's disease - Homo sapiens (human); hsa01100 Metabolic pathways - Homo sapiens (human); hsa00190 Oxidative phosphorylation - Homo sapiens (human); hsa05012 Parkinson's disease - Homo sapiens (human);	IPR026015;	F1F0 ATP synthase OSCP/delta subunit, N-terminal domain;
P48449	15	1.705	Up	0.00036478	K	Lanosterol synthase	LSS	1	0.00807081	40.751	GGPYK(1)TEPATDLGR	2	1.5624	1	cytoplasm	regulation of biological quality; cholesterol metabolic process; organic hydroxy compound metabolic process; single-organism biosynthetic process; secondary alcohol metabolic process; alcohol metabolic process; small molecule metabolic process; secondary alcohol biosynthetic process; steroid metabolic process; alcohol biosynthetic process; organic cyclic compound metabolic process; single-organis…	intracellular organelle; membrane; nuclear outer membrane-endoplasmic reticulum membrane network; endoplasmic reticulum; intracellular non-membrane-bounded organelle; intracellular organelle part; cytoplasm; endomembrane system; intracellular part; cell; organelle part; non-membrane-bounded organelle; intracellular membrane-bounded organelle; organelle; endoplasmic reticulum part; membrane part; …	oxidosqualene cyclase activity; lanosterol synthase activity; isomerase activity; intramolecular transferase activity; catalytic activity;	K01852	LSS; lanosterol synthase [EC:5.4.99.7]	hsa01100 Metabolic pathways - Homo sapiens (human); hsa00100 Steroid biosynthesis - Homo sapiens (human);	IPR032696; IPR032697; IPR008930;	Squalene cyclase, C-terminal; Squalene cyclase, N-terminal; Terpenoid cyclases/protein prenyltransferase alpha-alpha toroid;
P48556	138	1.9	Up	0.019917	K	26S proteasome non-ATPase regulatory subunit 8	PSMD8	1	1.22e-06	105.98	LTK(1)QQLILAR	2	-0.36152	5	mitochondria	cellular component biogenesis; single organism signaling; positive regulation of protein targeting to mitochondrion; posttranscriptional regulation of gene expression; positive regulation of ubiquitin-protein transferase activity; regulation of defense response; regulation of cell cycle process; cellular metabolic process; regulation of mitochondrion organization; positive regulation of cellular …	extracellular region part; proteasome regulatory particle; vesicle; cytoplasm; macromolecular complex; intracellular part; cell; organelle part; endopeptidase complex; membrane-enclosed lumen; extracellular exosome; nucleoplasm; catalytic complex; intracellular organelle lumen; proteasome accessory complex; intracellular; cell part; extracellular vesicle; peptidase complex; membrane-bounded organ…		K03031	PSMD8; 26S proteasome regulatory subunit N12	hsa03050 Proteasome - Homo sapiens (human); hsa05169 Epstein-Barr virus infection - Homo sapiens (human);	IPR033464;	CSN8/PSMD8/EIF3K;
P48735	275	1.893	Up	0.0042832	K	"Isocitrate dehydrogenase [NADP], mitochondrial"	IDH2	1	0.00752167	99.815	HYK(1)TDFDK	2	0.69234	6	mitochondria	regulation of glial cell migration; pyridine nucleotide metabolic process; regulation of gliogenesis; regulation of matrix metallopeptidase secretion; cellular metabolic process; negative regulation of cell proliferation; pyridine-containing compound biosynthetic process; metabolic process; generation of precursor metabolites and energy; cellular carbohydrate metabolic process; regulation of loca…	membrane; extracellular region part; organelle membrane; vesicle; cytoplasm; intracellular part; cell; organelle part; mitochondrial envelope; extracellular exosome; membrane-enclosed lumen; intracellular organelle lumen; cell part; intracellular; microbody; organelle inner membrane; extracellular vesicle; membrane-bounded organelle; mitochondrial inner membrane; organelle lumen; intracellular or…	magnesium ion binding; nucleoside phosphate binding; ion binding; isocitrate dehydrogenase activity; nucleotide binding; cofactor binding; oxidoreductase activity; oxidoreductase activity, acting on CH-OH group of donors; heterocyclic compound binding; organic cyclic compound binding; oxidoreductase activity, acting on the CH-OH group of donors, NAD or NADP as acceptor; catalytic activity; NAD bi…	K00031	IDH1; isocitrate dehydrogenase [EC:1.1.1.42]	hsa01210 2-Oxocarboxylic acid metabolism - Homo sapiens (human); hsa00480 Glutathione metabolism - Homo sapiens (human); hsa01100 Metabolic pathways - Homo sapiens (human); hsa00020 Citrate cycle (TCA cycle) - Homo sapiens (human); hsa01200 Carbon metabolism - Homo sapiens (human); hsa05230 Central carbon metabolism in cancer - Homo sapiens (human); hsa04146 Peroxisome - Homo sapiens (human); hsa…	IPR024084;	Isopropylmalate dehydrogenase-like domain;
P49189	303	2.913	Up	0.0135161	K	4-trimethylaminobutyraldehyde dehydrogenase	ALDH9A1	1	0.00849095	46.069	EILDK(1)FTEEVVK	2	-0.94045	1	cytoplasm	regulation of neurotransmitter levels; hormone metabolic process; regulation of biological quality; oxidation-reduction process; single-organism cellular process; amino-acid betaine biosynthetic process; nitrogen compound metabolic process; ammonium ion metabolic process; cellular aldehyde metabolic process; single-organism process; biosynthetic process; carnitine biosynthetic process; organonitr…	extracellular region part; vesicle; cytoplasm; intracellular part; cell; cytosol; extracellular region; organelle; extracellular exosome; intracellular; cell part; extracellular vesicle; membrane-bounded organelle; extracellular organelle; cytoplasmic part;	3-chloroallyl aldehyde dehydrogenase activity; oxidoreductase activity, acting on the aldehyde or oxo group of donors, NAD or NADP as acceptor; 4-trimethylammoniobutyraldehyde dehydrogenase activity; catalytic activity; aminobutyraldehyde dehydrogenase activity; oxidoreductase activity, acting on the aldehyde or oxo group of donors; 1-pyrroline dehydrogenase activity; oxidoreductase activity; ald…	K00149	ALDH9A1; aldehyde dehydrogenase family 9 member A1 [EC:1.2.1.47 1.2.1.3]	hsa00280 Valine, leucine and isoleucine degradation - Homo sapiens (human); hsa00310 Lysine degradation - Homo sapiens (human); hsa00053 Ascorbate and aldarate metabolism - Homo sapiens (human); hsa00620 Pyruvate metabolism - Homo sapiens (human); hsa01100 Metabolic pathways - Homo sapiens (human); hsa00561 Glycerolipid metabolism - Homo sapiens (human); hsa00330 Arginine and proline metabolism -…	IPR016161; IPR015590; IPR016162; IPR016163;	Aldehyde/histidinol dehydrogenase; Aldehyde dehydrogenase domain; Aldehyde dehydrogenase N-terminal domain; Aldehyde dehydrogenase, C-terminal;
P49257	346	1.903	Up	0.025255	K	Protein ERGIC-53	LMAN1	1	0.00060964	74.376	IHLEIK(1)QLNR	3	0.34365	4	peroxisome	cellular component biogenesis; macromolecule glycosylation; vesicle coating; endomembrane system organization; vesicle targeting, rough ER to cis-Golgi; blood coagulation; regulation of biological quality; COPII vesicle coating; single-organism process; biosynthetic process; peptidyl-asparagine modification; cellular metabolic process; protein transport; establishment of localization; positive re…	membrane; extracellular region part; organelle membrane; other organism cell; cytoplasm; cytoplasmic vesicle part; supramolecular complex; cell; organelle part; non-membrane-bounded organelle; host cell; extracellular exosome; intracellular; membrane-bounded organelle; endoplasmic reticulum membrane; host cell cytoplasm; intracellular region of host; host intracellular part; vesicle membrane; ext…	binding; ion binding; mannose binding; metal ion binding; carbohydrate binding; cation binding; protein binding; unfolded protein binding; monosaccharide binding; small molecule binding;	K10080	LMAN1; lectin, mannose-binding 1	hsa04141 Protein processing in endoplasmic reticulum - Homo sapiens (human);	IPR005052; IPR013320;	Legume-like lectin; Concanavalin A-like lectin/glucanase domain;
P49327	70	12.788	Up	0.0065831	K	Fatty acid synthase	FASN	1	4.05e-10	56.708	FDASFFGVHPK(1)QAHTMDPQLR	3	0.49021	4	cytoplasm	cofactor biosynthetic process; osteoblast differentiation; gland development; organic acid biosynthetic process; fatty-acyl-CoA metabolic process; cellular developmental process; single-organism process; cellular lipid metabolic process; biosynthetic process; cellular response to cytokine stimulus; cellular metabolic process; thioester biosynthetic process; sulfur compound biosynthetic process; l…	intracellular vesicle; intracellular organelle; membrane; extracellular region part; cytoplasmic vesicle; cell periphery; melanosome; vesicle; cytoplasm; endomembrane system; intracellular part; cytosol; cell; extracellular region; mitochondrion; plasma membrane; pigment granule; intracellular membrane-bounded organelle; organelle; extracellular exosome; glycogen granule; intracellular; cell part…	S-acyltransferase activity; nucleoside phosphate binding; enoyl-[acyl-carrier-protein] reductase (NADPH, B-specific) activity; oxidoreductase activity, acting on the CH-CH group of donors, NAD or NADP as acceptor; protein dimerization activity; NADPH binding; protein binding; hydrolase activity; enoyl-[acyl-carrier-protein] reductase (NADPH, A-specific) activity; carbon-oxygen lyase activity; 3-o…	K00665	FASN; fatty acid synthase, animal type [EC:2.3.1.85]	hsa00061 Fatty acid biosynthesis - Homo sapiens (human); hsa01100 Metabolic pathways - Homo sapiens (human); hsa01212 Fatty acid metabolism - Homo sapiens (human); hsa04910 Insulin signaling pathway - Homo sapiens (human); hsa04152 AMPK signaling pathway - Homo sapiens (human);	IPR016035; IPR020807; IPR013149; IPR020841; IPR011032; IPR020843; IPR013217; IPR013968; IPR016036; IPR032821; IPR029058; IPR014031; IPR029063; IPR014043; IPR014030; IPR020801; IPR016039; IPR020806; IPR023102; IPR001031; IPR009081; IPR016040; IPR001227;	Acyl transferase/acyl hydrolase/lysophospholipase; Polyketide synthase, dehydratase domain; Alcohol dehydrogenase, C-terminal; Polyketide synthase, beta-ketoacyl synthase domain; GroES-like; Polyketide synthase, enoylreductase domain; Methyltransferase type 12; Polyketide synthase, ketoreductase domain; Malonyl-CoA ACP transacylase, ACP-binding; Ketoacyl-synthetase, C-terminal extension; Alpha/Be…
P49327	1847	1.798	Up	0.0065831	K	Fatty acid synthase	FASN	1	0.00152136	61.56	YMAQGK(1)HIGK	2	-0.281	5	cytoplasm	cofactor biosynthetic process; osteoblast differentiation; gland development; organic acid biosynthetic process; fatty-acyl-CoA metabolic process; cellular developmental process; single-organism process; cellular lipid metabolic process; biosynthetic process; cellular response to cytokine stimulus; cellular metabolic process; thioester biosynthetic process; sulfur compound biosynthetic process; l…	intracellular vesicle; intracellular organelle; membrane; extracellular region part; cytoplasmic vesicle; cell periphery; melanosome; vesicle; cytoplasm; endomembrane system; intracellular part; cytosol; cell; extracellular region; mitochondrion; plasma membrane; pigment granule; intracellular membrane-bounded organelle; organelle; extracellular exosome; glycogen granule; intracellular; cell part…	S-acyltransferase activity; nucleoside phosphate binding; enoyl-[acyl-carrier-protein] reductase (NADPH, B-specific) activity; oxidoreductase activity, acting on the CH-CH group of donors, NAD or NADP as acceptor; protein dimerization activity; NADPH binding; protein binding; hydrolase activity; enoyl-[acyl-carrier-protein] reductase (NADPH, A-specific) activity; carbon-oxygen lyase activity; 3-o…	K00665	FASN; fatty acid synthase, animal type [EC:2.3.1.85]	hsa00061 Fatty acid biosynthesis - Homo sapiens (human); hsa01100 Metabolic pathways - Homo sapiens (human); hsa01212 Fatty acid metabolism - Homo sapiens (human); hsa04910 Insulin signaling pathway - Homo sapiens (human); hsa04152 AMPK signaling pathway - Homo sapiens (human);	IPR016035; IPR020807; IPR013149; IPR020841; IPR011032; IPR020843; IPR013217; IPR013968; IPR016036; IPR032821; IPR029058; IPR014031; IPR029063; IPR014043; IPR014030; IPR020801; IPR016039; IPR020806; IPR023102; IPR001031; IPR009081; IPR016040; IPR001227;	Acyl transferase/acyl hydrolase/lysophospholipase; Polyketide synthase, dehydratase domain; Alcohol dehydrogenase, C-terminal; Polyketide synthase, beta-ketoacyl synthase domain; GroES-like; Polyketide synthase, enoylreductase domain; Methyltransferase type 12; Polyketide synthase, ketoreductase domain; Malonyl-CoA ACP transacylase, ACP-binding; Ketoacyl-synthetase, C-terminal extension; Alpha/Be…
P49411	88	0.451	Down	0.037343	K	"Elongation factor Tu, mitochondrial"	TUFM	1	0.00196152	60.255	ILAEGGGAK(1)FK	2	-0.3541	2	mitochondria	peptide metabolic process; response to ethanol; response to oxygen-containing compound; cellular protein metabolic process; biosynthetic process; response to stimulus; organonitrogen compound biosynthetic process; cellular metabolic process; organic substance metabolic process; metabolic process; cellular nitrogen compound metabolic process; macromolecule metabolic process; protein metabolic proc…	membrane; extracellular region part; organelle membrane; vesicle; cytoplasm; intracellular part; cell; organelle part; non-membrane-bounded organelle; mitochondrial envelope; extracellular exosome; membrane-enclosed lumen; intracellular organelle lumen; myelin sheath; intracellular; cell part; organelle inner membrane; extracellular vesicle; membrane-bounded organelle; mitochondrial inner membran…	nucleoside phosphate binding; translation elongation factor activity; hydrolase activity, acting on acid anhydrides; hydrolase activity; protein binding; heterocyclic compound binding; organic cyclic compound binding; pyrophosphatase activity; ribonucleotide binding; catalytic activity; binding; purine ribonucleoside binding; GTPase activity; anion binding; guanyl nucleotide binding; hydrolase ac…	K02358			IPR004160; IPR004161; IPR009001; IPR027417; IPR000795; IPR033720; IPR009000;	Translation elongation factor EFTu/EF1A, C-terminal; Translation elongation factor EFTu-like, domain 2; Translation elongation factor EF1A/initiation factor IF2gamma, C-terminal; P-loop containing nucleoside triphosphate hydrolase; Transcription factor, GTP-binding domain; Elongation factor Tu, domain 2; Translation protein, beta-barrel domain;
P49411	297	2.025	Up	0.037343	K	"Elongation factor Tu, mitochondrial"	TUFM	0.999999	0.000111519	64.476	KGDECELLGHSK(1)NIR	3	0.4875	8	mitochondria	peptide metabolic process; response to ethanol; response to oxygen-containing compound; cellular protein metabolic process; biosynthetic process; response to stimulus; organonitrogen compound biosynthetic process; cellular metabolic process; organic substance metabolic process; metabolic process; cellular nitrogen compound metabolic process; macromolecule metabolic process; protein metabolic proc…	membrane; extracellular region part; organelle membrane; vesicle; cytoplasm; intracellular part; cell; organelle part; non-membrane-bounded organelle; mitochondrial envelope; extracellular exosome; membrane-enclosed lumen; intracellular organelle lumen; myelin sheath; intracellular; cell part; organelle inner membrane; extracellular vesicle; membrane-bounded organelle; mitochondrial inner membran…	nucleoside phosphate binding; translation elongation factor activity; hydrolase activity, acting on acid anhydrides; hydrolase activity; protein binding; heterocyclic compound binding; organic cyclic compound binding; pyrophosphatase activity; ribonucleotide binding; catalytic activity; binding; purine ribonucleoside binding; GTPase activity; anion binding; guanyl nucleotide binding; hydrolase ac…	K02358			IPR004160; IPR004161; IPR009001; IPR027417; IPR000795; IPR033720; IPR009000;	Translation elongation factor EFTu/EF1A, C-terminal; Translation elongation factor EFTu-like, domain 2; Translation elongation factor EF1A/initiation factor IF2gamma, C-terminal; P-loop containing nucleoside triphosphate hydrolase; Transcription factor, GTP-binding domain; Elongation factor Tu, domain 2; Translation protein, beta-barrel domain;
P49591	323	2.354	Up	0.023422	K	"Serine--tRNA ligase, cytoplasmic"	SARS	1	3.1657e-05	40.968	VHQFEK(1)IEQFVYSSPHDNK	3	-1.0983	1	cytoplasm	peptide metabolic process; cellular aromatic compound metabolic process; cellular protein metabolic process; single-organism process; biosynthetic process; tRNA aminoacylation; organonitrogen compound biosynthetic process; cellular metabolic process; organic substance metabolic process; metabolic process; cellular amino acid metabolic process; heterocycle metabolic process; aromatic compound bios…	extracellular exosome; organelle; extracellular region part; cell part; intracellular; cytoplasm; vesicle; extracellular vesicle; intracellular part; cytosol; cell; membrane-bounded organelle; extracellular region; extracellular organelle; cytoplasmic part;	ligase activity, forming aminoacyl-tRNA and related compounds; RNA binding; serine-tRNA ligase activity; ATP binding; nucleoside phosphate binding; ligase activity, forming carbon-oxygen bonds; ligase activity; nucleoside binding; ion binding; selenocysteine-tRNA ligase activity; nucleotide binding; heterocyclic compound binding; organic cyclic compound binding; ribonucleoside binding; carbohydra…	K01875	SARS; seryl-tRNA synthetase [EC:6.1.1.11]	hsa00970 Aminoacyl-tRNA biosynthesis - Homo sapiens (human);	IPR010978; IPR002314; IPR015866; IPR033729; IPR006195;	tRNA-binding arm; Aminoacyl-tRNA synthetase, class II (G/ P/ S/T); Serine-tRNA synthetase, type1, N-terminal; Serine-tRNA ligase catalytic core domain; Aminoacyl-tRNA synthetase, class II;
P49755	127	2.041	Up	0.0073568	K	Transmembrane emp24 domain-containing protein 10	TMED10	1	4.47e-24	90.334	IPDQLVILDMK(1)HGVEAK	3	0.06075	7	extracellular	cellular component biogenesis; vesicle coating; endomembrane system organization; vesicle targeting, rough ER to cis-Golgi; cargo loading into vesicle; COPII vesicle coating; single-organism process; protein transport; establishment of localization; establishment of localization in cell; cellular component assembly; macromolecular complex assembly; vesicle targeting, to, from or within Golgi; res…	membrane; extracellular region part; organelle membrane; cytoplasm; cytoplasmic vesicle part; macromolecular complex; cell; organelle part; extracellular exosome; clathrin-coated vesicle; intracellular; secretory vesicle; zymogen granule membrane; membrane-bounded organelle; endoplasmic reticulum membrane; gamma-secretase complex; plasma membrane protein complex; vesicle membrane; extracellular r…	SNARE binding; protein binding; syntaxin binding; binding; protein complex binding; macromolecular complex binding;	K20352			IPR009038;	GOLD domain;
P50416	639	2.106	Up	0.039619	K	"Carnitine O-palmitoyltransferase 1, liver isoform"	CPT1A	1	1.65e-07	91.549	LASEK(1)HQHMYR	4	0.41046	6	cytoplasm	cellular component biogenesis; regulation of biological quality; regulation of insulin secretion; cellular lipid metabolic process; regulation of lipid metabolic process; cellular metabolic process; behavior; glucose metabolic process; positive regulation of fatty acid beta-oxidation; metabolic process; monocarboxylic acid transport; positive regulation of lipid catabolic process; lipid modificat…	membrane; outer membrane; organelle membrane; cytoplasm; intrinsic component of mitochondrial outer membrane; intrinsic component of membrane; intracellular part; mitochondrial membrane part; cell; organelle part; mitochondrial envelope; integral component of organelle membrane; integral component of mitochondrial outer membrane; membrane part; intracellular; cell part; whole membrane; organelle …	transferase activity, transferring acyl groups; carnitine O-acyltransferase activity; identical protein binding; palmitoleoyltransferase activity; catalytic activity; binding; protein binding; palmitoyltransferase activity; carnitine O-palmitoyltransferase activity; O-palmitoyltransferase activity; transferase activity, transferring acyl groups other than amino-acyl groups; transferase activity; …	K08765	CPT1A; carnitine O-palmitoyltransferase 1, liver isoform [EC:2.3.1.21]	hsa04920 Adipocytokine signaling pathway - Homo sapiens (human); hsa03320 PPAR signaling pathway - Homo sapiens (human); hsa00071 Fatty acid degradation - Homo sapiens (human); hsa01212 Fatty acid metabolism - Homo sapiens (human); hsa04922 Glucagon signaling pathway - Homo sapiens (human); hsa04931 Insulin resistance - Homo sapiens (human); hsa04152 AMPK signaling pathway - Homo sapiens (human);	IPR032476;	Carnitine O-palmitoyltransferase, N-terminal;
P50454	217	2.018	Up	0.025281	K	Serpin H1	SERPINH1	1	0.00185666	80.755	FHHK(1)MVDNR	3	-0.2006	13	extracellular	collagen fibril organization; cartilage development; cellular developmental process; collagen biosynthetic process; multicellular organism metabolic process; single-organism process; biosynthetic process; negative regulation of peptidase activity; metabolic process; response to topologically incorrect protein; chondrocyte differentiation; chondrocyte development involved in endochondral bone morp…	membrane; extracellular region part; endoplasmic reticulum; membrane microdomain; vesicle; cytoplasm; intracellular part; cell; organelle part; extracellular exosome; membrane-enclosed lumen; intracellular organelle lumen; membrane part; cell part; intracellular; whole membrane; membrane region; extracellular vesicle; membrane raft; membrane-bounded organelle; organelle lumen; intracellular organ…	RNA binding; macromolecular complex binding; peptidase regulator activity; protein binding; enzyme inhibitor activity; molecular function regulator; endopeptidase inhibitor activity; heterocyclic compound binding; organic cyclic compound binding; serine-type endopeptidase inhibitor activity; enzyme regulator activity; binding; nucleic acid binding; peptidase inhibitor activity; endopeptidase regu…	K09501			IPR033830; IPR023796;	Serpin H1 inhibitory domain; Serpin domain;
P50914	71	2.764	Up	0.0070161	K	60S ribosomal protein L14	RPL14	1	3.27e-14	121.9	FPHSAHQK(1)YVR	3	0.77904	5	mitochondria	cellular component biogenesis; ribonucleoprotein complex biogenesis; establishment of protein localization to organelle; peptide metabolic process; biosynthetic process; multi-organism cellular process; cellular metabolic process; protein transport; ribosomal large subunit biogenesis; establishment of localization; protein targeting; protein targeting to membrane; metabolic process; multi-organis…	ribosome; intracellular organelle; membrane; extracellular region part; intracellular non-membrane-bounded organelle; cytosolic large ribosomal subunit; vesicle; intracellular organelle part; cytoplasm; macromolecular complex; intracellular part; cytosol; cell; extracellular region; organelle part; non-membrane-bounded organelle; extracellular exosome; organelle; large ribosomal subunit; ribosoma…	organic cyclic compound binding; heterocyclic compound binding; cell adhesion molecule binding; RNA binding; binding; cadherin binding; nucleic acid binding; protein binding; structural molecule activity; structural constituent of ribosome;	K02875	RP-L14e; large subunit ribosomal protein L14e	hsa03010 Ribosome - Homo sapiens (human);	IPR008991; IPR002784; IPR014722;	Translation protein SH3-like domain; Ribosomal protein L14e domain; Ribosomal protein L2 domain 2;
P51809	83	2.508	Up	0.00097656	K	Vesicle-associated membrane protein 7	VAMP7	1	0.0126098	60.255	AFNFLNEIK(1)K	2	-1.4001	1	peroxisome	cellular component biogenesis; regulation of vesicle-mediated transport; regulation of leukocyte activation; regulation of biological quality; leukocyte activation; regulation of protein targeting; establishment of protein localization to plasma membrane; regulation of defense response; protein transport; positive regulation of multicellular organismal process; macromolecular complex assembly; re…	membrane; extracellular region part; organelle membrane; cytoplasm; cytoplasmic vesicle part; macromolecular complex; cell; pseudopodium; organelle part; exocytic vesicle; lysosomal membrane; extracellular exosome; integral component of organelle membrane; clathrin-coated vesicle; synaptic vesicle; late endosome membrane; intracellular; secretory vesicle; lysosome; Golgi subcompartment; lamellipo…	SNAP receptor activity; SNARE binding; protein binding; syntaxin binding; binding;	K08515	VAMP7; vesicle-associated membrane protein 7	hsa04130 SNARE interactions in vesicular transport - Homo sapiens (human);	IPR010908; IPR011012; IPR001388;	Longin domain; Longin-like domain; Synaptobrevin;
P52272	134	1.55	Up	0.029421	K	Heterogeneous nuclear ribonucleoprotein M	HNRNPM	1	5.83e-16	87.647	AAEVLNK(1)HSLSGRPLK	4	-1.0722	16	cytoplasm	regulation of cellular process; single organism signaling; cellular aromatic compound metabolic process; cell surface receptor signaling pathway; cellular response to organic substance; single-organism process; cellular response to growth factor stimulus; response to stimulus; cellular metabolic process; fibroblast growth factor receptor signaling pathway; organic substance metabolic process; mRN…	membrane; extracellular region part; cell periphery; vesicle; macromolecular complex; intrinsic component of membrane; intracellular part; integral component of plasma membrane; cell; nuclear body; organelle part; non-membrane-bounded organelle; extracellular exosome; membrane-enclosed lumen; catalytic complex; nucleoplasm; intracellular organelle lumen; membrane part; cell part; intracellular; e…	organic cyclic compound binding; heterocyclic compound binding; RNA binding; nucleoside phosphate binding; binding; nucleic acid binding; protein domain specific binding; protein binding; nucleotide binding; small molecule binding;	K12887	HNRNPM; heterogeneous nuclear ribonucleoprotein M	hsa03040 Spliceosome - Homo sapiens (human);	IPR000504; IPR012677; IPR024666;	RNA recognition motif domain; Nucleotide-binding alpha-beta plait domain; Heterogeneous nuclear ribonucleoprotein M, PY nuclear localisation signal;
P52597	87	1.908	Up	0.0039832	K	Heterogeneous nuclear ribonucleoprotein F	HNRNPF	1	0.00109466	98.048	YIEVFK(1)SHR	2	0.16309	8	cytoplasm	regulation of cellular process; single organism signaling; cellular aromatic compound metabolic process; cell surface receptor signaling pathway; regulation of macromolecule metabolic process; regulation of nucleobase-containing compound metabolic process; cellular response to organic substance; single-organism process; cellular response to growth factor stimulus; response to stimulus; fibroblast…	intracellular organelle; membrane; cytoplasm; intracellular organelle part; nuclear lumen; macromolecular complex; intracellular part; spliceosomal complex; cytosol; cell; organelle part; membrane-enclosed lumen; organelle; intracellular membrane-bounded organelle; catalytic complex; nucleoplasm; nucleus; intracellular organelle lumen; cell part; intracellular; catalytic step 2 spliceosome; ribon…	organic cyclic compound binding; heterocyclic compound binding; RNA binding; nucleoside phosphate binding; binding; nucleic acid binding; protein binding; nucleotide binding; TBP-class protein binding; transcription factor binding; single-stranded RNA binding; small molecule binding;	K12898			IPR000504; IPR012677; IPR012996;	RNA recognition motif domain; Nucleotide-binding alpha-beta plait domain; Zinc finger, CHHC-type;
P52597	185	8.873	Up	0.0039832	K	Heterogeneous nuclear ribonucleoprotein F	HNRNPF	1	0.000131524	66.004	YIEVFK(1)SSQEEVR	2	-0.42663	3	cytoplasm	regulation of cellular process; single organism signaling; cellular aromatic compound metabolic process; cell surface receptor signaling pathway; regulation of macromolecule metabolic process; regulation of nucleobase-containing compound metabolic process; cellular response to organic substance; single-organism process; cellular response to growth factor stimulus; response to stimulus; fibroblast…	intracellular organelle; membrane; cytoplasm; intracellular organelle part; nuclear lumen; macromolecular complex; intracellular part; spliceosomal complex; cytosol; cell; organelle part; membrane-enclosed lumen; organelle; intracellular membrane-bounded organelle; catalytic complex; nucleoplasm; nucleus; intracellular organelle lumen; cell part; intracellular; catalytic step 2 spliceosome; ribon…	organic cyclic compound binding; heterocyclic compound binding; RNA binding; nucleoside phosphate binding; binding; nucleic acid binding; protein binding; nucleotide binding; TBP-class protein binding; transcription factor binding; single-stranded RNA binding; small molecule binding;	K12898			IPR000504; IPR012677; IPR012996;	RNA recognition motif domain; Nucleotide-binding alpha-beta plait domain; Zinc finger, CHHC-type;
P52789	419	1.627	Up	0.00063756	K	Hexokinase-2	HK2	1	0.0274005	76.035	K(1)HPHFAK	2	0.68536	1	cytoplasm	nucleoside metabolic process; regulation of biological quality; gland development; nucleoside diphosphate phosphorylation; pyridine nucleotide metabolic process; glycolytic process; glucose homeostasis; ribonucleoside diphosphate metabolic process; regulation of mitochondrion organization; cellular metabolic process; glucose metabolic process; maintenance of protein localization in organelle; met…	intracellular organelle; membrane; outer membrane; mitochondrial part; bounding membrane of organelle; organelle membrane; mitochondrial outer membrane; cytoplasm; intracellular organelle part; organelle envelope; intracellular part; cytosol; cell; organelle part; mitochondrion; organelle; intracellular membrane-bounded organelle; mitochondrial envelope; intracellular; cell part; envelope; whole …	nucleoside phosphate binding; phosphotransferase activity, alcohol group as acceptor; protein binding; monosaccharide binding; heterocyclic compound binding; organic cyclic compound binding; kinase activity; fructokinase activity; ribonucleotide binding; catalytic activity; binding; purine ribonucleoside binding; anion binding; adenyl ribonucleotide binding; adenyl nucleotide binding; glucokinase…	K00844	HK; hexokinase [EC:2.7.1.1]	hsa00051 Fructose and mannose metabolism - Homo sapiens (human); hsa04066 HIF-1 signaling pathway - Homo sapiens (human); hsa01100 Metabolic pathways - Homo sapiens (human); hsa04973 Carbohydrate digestion and absorption - Homo sapiens (human); hsa00500 Starch and sucrose metabolism - Homo sapiens (human); hsa04910 Insulin signaling pathway - Homo sapiens (human); hsa01200 Carbon metabolism - Hom…	IPR022672; IPR022673;	Hexokinase, N-terminal; Hexokinase, C-terminal;
P52907	97	2.64	Up	0.00073798	K	F-actin-capping protein subunit alpha-1	CAPZA1	1	0.0020606	88.495	ISFK(1)FDHLR	2	-0.0038312	10	cytoplasm	cellular component biogenesis; regulation of cellular process; regulation of actin filament polymerization; cellular component organization; single-multicellular organism process; blood coagulation; regulation of biological quality; negative regulation of actin filament depolymerization; regulation of actin cytoskeleton organization; negative regulation of cellular component organization; single-…	intracellular organelle; extracellular region part; intracellular non-membrane-bounded organelle; cytoskeletal part; WASH complex; vesicle; intracellular organelle part; cytoplasm; F-actin capping protein complex; macromolecular complex; intracellular part; cytosol; cell; extracellular region; actin cytoskeleton; organelle part; non-membrane-bounded organelle; extracellular exosome; cytoskeleton;…	actin binding; cell adhesion molecule binding; protein binding; cytoskeletal protein binding; binding; cadherin binding;	K10364	CAPZA; capping protein (actin filament) muscle Z-line, alpha	hsa04144 Endocytosis - Homo sapiens (human);
P53396	978	1.814	Up	9.88e-05	K	ATP-citrate synthase	ACLY	1	0.0163091	56.548	VK(1)SINNPDMR	2	0.50938	1	cytoplasm	cofactor biosynthetic process; leukocyte activation; organic acid biosynthetic process; alcohol metabolic process; fatty-acyl-CoA metabolic process; single-organism process; cellular lipid metabolic process; biosynthetic process; cellular metabolic process; thioester biosynthetic process; sulfur compound biosynthetic process; lipid biosynthetic process; establishment of localization; acetyl-CoA b…	secretory granule lumen; membrane; extracellular region part; cytoplasmic vesicle; cell periphery; vesicle; cytoplasm; cytoplasmic vesicle part; macromolecular complex; intracellular part; azurophil granule lumen; cell; ficolin-1-rich granule lumen; organelle part; vacuolar lumen; extracellular exosome; ficolin-1-rich granule; membrane-enclosed lumen; nucleoplasm; vesicle lumen; intracellular org…	ATP binding; nucleoside phosphate binding; transferase activity, transferring acyl groups, acyl groups converted into alkyl on transfer; nucleoside binding; ion binding; protein binding; nucleotide binding; cofactor binding; ATP citrate synthase activity; organic cyclic compound binding; heterocyclic compound binding; ribonucleoside binding; transferase activity, transferring acyl groups; carbohy…	K01648	ACLY; ATP citrate (pro-S)-lyase [EC:2.3.3.8]	hsa01100 Metabolic pathways - Homo sapiens (human); hsa00020 Citrate cycle (TCA cycle) - Homo sapiens (human);	IPR016142; IPR032263; IPR005811; IPR013816; IPR016040; IPR003781; IPR016143; IPR016102;	Citrate synthase-like, large alpha subdomain; ATP-citrate synthase, citrate-binding domain; ATP-citrate lyase/succinyl-CoA ligase; ATP-grasp fold, subdomain 2; NAD(P)-binding domain; CoA-binding; Citrate synthase-like, small alpha subdomain; Succinyl-CoA synthetase-like;
[truncated: 167 more rows]
