# Supplementary material for: Protein Lysine Acetylation in Ovarian Granulosa Cells Affects Metabolic Homeostasis and Clinical Presentations of Women With Polycystic Ovary Syndrome
Source: Front Cell Dev Biol. 2020 Sep 11;8:567028. doi: 10.3389/fcell.2020.567028 (PMC7518144; doi:10.3389/fcell.2020.567028)
Supplement: Supplementary file 3 [file Table_2.XLS]

## Sheet: GO Biological Process
GO Terms Level 1	GO Terms Description	GO Terms Level	GO Terms ID	Mapping	Background	All Mapping	All Background	Fold Enrichment	Fisher' exact test P value	-log10(p value)	Related Protein
Biological Process	leukocyte mediated immunity	4	GO:0002443	46	86	262	835	1.7	5.65423e-06	5.25	P01857 P63000 Q14204 Q13813 P11142 P30041 O15260 P53396 Q9NP72 P62937 P78371 P13639 P14174 P01024 P13987 P12268 O75083 Q7Z6Z7 P51809 P61916 P14618 Q93050 P04040 P11717 Q01518 P01009 P09960 P12956 P09429 P02788 P07900 P06744 P10909 P0DMV9 Q06830 P07355 P10809 P05109 Q9BS26 P04080 P68871 P08238 P13010 O75874 Q99436 P20340
	exocytosis	8	GO:0006887	51	102	262	835	1.59	2.162e-05	4.67	P08758 Q9P253 P63000 Q14204 Q13813 P11142 P30041 O15260 P53396 Q9NP72 P62937 P78371 P13639 P35580 P49755 Q92520 P14174 P01024 P13987 P12268 O75083 Q7Z6Z7 P02671 P51809 P61916 P14618 Q93050 P04040 P11717 Q01518 P01009 P09960 P09429 P12956 P02788 P07900 Q86UX7 P06744 P21333 P10909 P0DMV9 P07355 P05109 Q9BS26 P04080 P68871 P08238 P13010 O75874 P20340 Q99436
	immune effector process	3	GO:0002252	50	100	262	835	1.59	2.65921e-05	4.58	P01857 P63000 Q14204 Q13813 P11142 P30041 O15260 P53396 Q9NP72 P62937 P78371 P13639 O15145 P14174 P01024 P13987 P12268 O75083 Q7Z6Z7 P51809 P61916 P14618 Q93050 P04040 P11717 Q01518 P01009 P09960 P12956 P09429 P02788 P63261 P07900 P06744 P10909 P0DMV9 Q06830 P07355 P10809 P05109 P62993 Q9BS26 P04080 P68871 P08238 P13010 O75874 P20340 P59998 Q99436
	secretion	6	GO:0046903	56	116	262	835	1.54	3.03779e-05	4.52	P08758 Q9P253 P63000 P00918 Q14204 Q13813 P11142 P30041 O15260 P53396 Q9NP72 P62937 P78371 P13639 P35580 P49755 Q92520 P14174 P01024 P13987 P12268 P27824 O75083 Q7Z6Z7 P02671 P51809 P61916 P14618 Q93050 P04040 P11717 Q01518 P01009 P09960 P09429 P12956 P02788 P07900 Q86UX7 P06744 P47712 P21333 P52789 P10909 P0DMV9 P07355 P05109 Q9BS26 P04080 P68871 P08238 P13010 P13667 O75874 P20340 Q99436
Biological Process	nucleoside diphosphate phosphorylation	10	GO:0006165	6	15	67	835	4.99	0.00060165	3.22	P60174 P06733 P18669 P04406 P00558 P22392
	hexose biosynthetic process	8	GO:0019319	6	15	67	835	4.99	0.00060165	3.22	P15121 P60174 P06733 P18669 P04406 P00558
	glucose catabolic process to pyruvate	10	GO:0061718	5	11	67	835	5.66	0.000908649	3.04	P60174 P06733 P18669 P04406 P00558
	NADH regeneration	13	GO:0006735	5	11	67	835	5.66	0.000908649	3.04	P60174 P06733 P18669 P04406 P00558

## Sheet: GO Molecular Function 
GO Terms Level 1	GO Terms Description	GO Terms Level	GO Terms ID	Mapping	Background	All Mapping	All Background	Fold Enrichment	Fisher' exact test P value	-log10(p value)	Related Protein
Molecular Function	nucleoside-triphosphatase activity	7	GO:0017111	38	71	263	837	1.7	4.38585e-05	4.36	O60313 Q71U36 P63096 P48047 P63000 Q9H078 Q14204 P11142 O43795 P23634 Q9NP72 P25705 Q9UQE7 Q13838 P13639 P35580 P35579 Q8IXI2 Q7L2E3 Q6DD88 P61011 P11021 P36776 Q93050 Q63HN8 P49411 P12956 O00148 P28370 P07900 P0DMV9 P62195 Q14566 O75643 P17844 P10809 P13010 P20340
	pyrophosphatase activity	6	GO:0016462	40	76	263	837	1.68	4.51655e-05	4.35	O60313 Q71U36 P63096 P48047 P63000 Q9H078 Q14204 P41250 P11142 O43795 P23634 Q9NP72 P25705 Q9UQE7 Q13838 P13639 P35580 P35579 Q8IXI2 Q7L2E3 Q6DD88 P61011 P11021 P36776 Q93050 Q63HN8 Q15181 P49411 P12956 O00148 P28370 P07900 P0DMV9 P62195 Q14566 O75643 P10809 P17844 P13010 P20340
	ATPase activity	8	GO:0016887	25	42	263	837	1.89	0.000106431	3.97	P36776 Q93050 Q63HN8 P48047 Q9H078 Q14204 P11142 P12956 P28370 O00148 P07900 O43795 P23634 P25705 Q13838 P35579 P0DMV9 P35580 P62195 O75643 P10809 P17844 Q7L2E3 P13010 P11021
	macromolecular complex binding	3	GO:0044877	48	99	263	837	1.54	0.000118001	3.93	P07910 Q96ST3 P63096 P23229 Q15631 Q8N163 P11142 O43795 Q9UQE7 Q13838 P13639 P35580 P49755 P35579 P50454 Q53GQ0 P61011 O95400 Q13315 O75083 Q92530 P07237 P14618 P11021 Q9BXJ9 Q00325 O95202 Q01082 Q9Y224 P12956 P62258 P28370 P07900 Q86UX7 Q8WTV0 P14317 P21333 P31946 Q06124 P23284 P10809 P17844 P40939 Q9UHB9 P08238 P13010 P27797 P36873
Molecular Function	TGF beta receptor binding	6	GO:0005160	2	2	68	837	12.31	0.00651106	2.19	P05111 P62942
	dynein complex binding	5	GO:0070840	2	2	68	837	12.31	0.00651106	2.19	P12270 Q9UQE7
	core promoter binding	8	GO:0001047	5	16	68	837	3.85	0.00659665	2.18	Q09472 Q00839 Q15233 P23246 Q15424
	fatty acid binding	7	GO:0005504	3	6	68	837	6.15	0.00859658	2.07	P05413 P22392 P05109

## Sheet: KEGG Pathway
KEGG pathway	Mapping	Background	All Mapping	All Background	Fold enrichment	Fisher's exact test p value	-log10(p value)	Related proteins
hsa04010 MAPK signaling pathway	8	10	184	519	2.26	0.00490026	2.31	P21333 P0DMV9 P16949 P63000 P62993 P01100 P11142 P47712
hsa01200 Carbon metabolism	22	41	184	519	1.51	0.0099927	2	P09622 Q9BWD1 P60174 O75390 P04040 Q02218 P29401 P37837 P00505 P10515 P06744 P52789 P40926 P24752 P00367 P40939 P48735 P06733 O75874 Q02252 P14618 P11413
hsa00380 Tryptophan metabolism	6	8	184	519	2.12	0.0260991	1.58	Q9BWD1 P04040 P24752 Q02218 P49189 P40939
hsa00020 Citrate cycle (TCA cycle)	8	13	184	519	1.74	0.0476238	1.32	P09622 P48735 O75390 P40926 O75874 P10515 Q02218 P53396
hsa00010 Glycolysis / Gluconeogenesis	5	20	44	519	2.95	0.0206019	1.69	P60174 P06733 P18669 P04406 P00558
hsa04066 HIF-1 signaling pathway	5	20	44	519	2.95	0.0206019	1.69	P02787 Q09472 P06733 P04406 P00558
hsa03320 PPAR signaling pathway	3	8	44	519	4.42	0.0235895	1.63	P05413 O60488 Q15067
hsa00071 Fatty acid degradation	4	14	44	519	3.37	0.024036	1.62	P55084 O60488 Q15067 P40939

## Sheet: Q1-Q4 KEGG Pathway
Group	KEGG pathway	Mapping	Background	All Mapping	All Background	Fold enrichment	p value	Related proteins
Q1	hsa00280 Valine, leucine and isoleucine degradation	3	14	22	519	5.06	0.0177945	P55084 P35914 P40939
Q1	hsa00071 Fatty acid degradation	3	14	22	519	5.06	0.0177945	P55084 Q15067 P40939
Q1	hsa01212 Fatty acid metabolism	3	18	22	519	3.93	0.0356882	P55084 Q15067 P40939
Q1	hsa00650 Butanoate metabolism	2	8	22	519	5.9	0.0411671	P35914 P40939
Q1	hsa01040 Biosynthesis of unsaturated fatty acids	2	7	22	519	6.74	0.0316845	Q15067 P40939
Q1	hsa03320 PPAR signaling pathway	2	8	22	519	5.9	0.0411671	P05413 Q15067
Q1	hsa05020 Prion diseases	2	5	22	519	9.44	0.0158916	P31948 P11142
Q2	hsa00010 Glycolysis / Gluconeogenesis	4	20	26	519	3.99	0.0138933	P60174 P06733 P04406 P00558
Q2	hsa04066 HIF-1 signaling pathway	4	20	26	519	3.99	0.0138933	Q09472 P06733 P04406 P00558
Q2	hsa04110 Cell cycle	3	13	26	519	4.61	0.0228777	Q09472 P63104 Q9UQE7
Q2	hsa01230 Biosynthesis of amino acids	4	22	26	519	3.63	0.0195675	P60174 P06733 P04406 P00558
Q2	hsa04142 Lysosome	2	7	26	519	5.7	0.0434244	Q10567 Q00610
Q3	hsa05120 Epithelial cell signaling in Helicobacter pylori infection	3	4	94	519	4.14	0.0200843	Q93050 P63000 Q06124
Q3	hsa04010 MAPK signaling pathway	5	10	94	519	2.76	0.0207373	P21333 P11142 P16949 P63000 P47712
Q3	hsa04141 Protein processing in endoplasmic reticulum	11	33	94	519	1.84	0.0224646	P04843 P14625 O94979 P27824 P08238 P11142 P13667 Q14697 P49257 P27797 P11021
Q3	hsa04666 Fc gamma R-mediated phagocytosis	4	7	94	519	3.16	0.0227921	P63000 O15145 P59998 P47712
Q3	hsa00020 Citrate cycle (TCA cycle)	6	13	94	519	2.55	0.0175436	P09622 P48735 O75390 P40926 O75874 P53396
Q3	hsa04145 Phagosome	6	14	94	519	2.37	0.0262624	Q14204 Q93050 P27824 P63000 P27797 Q8WTV0
Q3	hsa00910 Nitrogen metabolism	2	2	94	519	5.52	0.0325172	P00918 P00367
Q3	hsa04918 Thyroid hormone synthesis	4	8	94	519	2.76	0.0393163	P27824 P14625 P13667 P11021
Q3	hsa04722 Neurotrophin signaling pathway	3	5	94	519	3.31	0.0436272	P63000 P62258 Q06124
Q3	hsa05230 Central carbon metabolism in cancer	5	12	94	519	2.3	0.0480479	P52789 P48735 O75874 P14618 P11413
Q3	hsa05132 Salmonella infection	6	14	94	519	2.37	0.0262624	P21333 Q14204 P35580 P63000 O15145 P59998
Q3	hsa01200 Carbon metabolism	13	41	94	519	1.75	0.0204792	P52789 P09622 P60174 O75390 P04040 P40926 P00367 P29401 P48735 O75874 P14618 P06744 P11413
Q3	hsa04612 Antigen processing and presentation	5	11	94	519	2.51	0.0326316	P27824 P08238 P11142 P27797 P11021
Q4	hsa00562 Inositol phosphate metabolism	2	2	106	519	4.9	0.0413998	P60174 Q02252
Q4	hsa04660 T cell receptor signaling pathway	2	2	106	519	4.9	0.0413998	P62993 P01100
Q4	hsa04917 Prolactin signaling pathway	2	2	106	519	4.9	0.0413998	P62993 P01100
