# Supplementary material for: Protein Lysine Acetylation in Ovarian Granulosa Cells Affects Metabolic Homeostasis and Clinical Presentations of Women With Polycystic Ovary Syndrome
Source: Front Cell Dev Biol. 2020 Sep 11;8:567028. doi: 10.3389/fcell.2020.567028 (PMC7518144; doi:10.3389/fcell.2020.567028)
Supplement: Supplementary file 4 [file Table_3.XLS]

## Sheet: 工作表1
Supplementary Table 3. Normalized acetylation level and clinical outcomes of PCOS patients
Patients	Normalized Acetyl level	Number of MII oocyte	Number of 2PN embryos	2PN fertilization rate (%)	Number of 2PN cleavage embryos	2PN cleavage rate (%)	Number of transferable embryos	Rate of transferable embryos (%)
P1	3.5	5	2	0.4	2	0.4	0	0
P18	3.4	28	13	0.464286	12	0.428571	12	0.923077
P11	3.4	9	6	0.666667	6	0.666667	2	0.333333
P6	3.3	6	2	0.333333	2	0.333333	0	0
P25	3.3	19	13	0.684211	13	0.684211	11	0.846154
P14	3.2	12	6	0.5	6	0.5	0	0
P16	3.2	7	4	0.571429	4	0.571429	3	0.75
P19	3.2	25	15	0.6	15	0.6	2	0.133333
P17	3.1	10	6	0.6	6	0.6	0	0
P20	2.7	34	22	0.647059	22	0.647059	16	0.727273
P12	2.4	10	7	0.7	7	0.7	2	0.285714
P22	2.4	7	4	0.571429	4	0.571429	4	1
P4	2.3	4	2	0.5	2	0.5	2	1
P7	2.2	16	9	0.5625	9	0.5625	9	1
P2	2.1	12	8	0.666667	8	0.666667	7	0.875
P13	1.9	3	2	0.666667	2	0.666667	2	1
P5	1.8	22	9	0.409091	9	0.409091	9	1
P9	1.8	17	12	0.705882	12	0.705882	12	1
P8	1.7	21	14	0.666667	14	0.666667	12	0.857143
P10	1.6	3	2	0.666667	2	0.666667	2	1
P23	1.5	9	7	0.777778	7	0.777778	6	0.857143
P3	1.4	19	14	0.736842	14	0.736842	11	0.785714
P15	1.4	10	6	0.6	6	0.6	4	0.666667
P21	1.3	14	12	0.857143	12	0.857143	12	1
P24	1.3	13	11	0.846154	11	0.846154	11	1
